# Supplementary material for: Identification of cell subpopulations associated with disease phenotypes from scRNA-seq data using PACSI
Source: BMC Biol. 2023 Jul 19;21:159. doi: 10.1186/s12915-023-01658-3 (PMC10354926; doi:10.1186/s12915-023-01658-3)
Supplement: Supplementary file 2 — Additional file 2. Table with differential expression genes in PACSI-identified cells associated with HNSC versus all other cells. Table with Hallmark pathways enrichment of differential expression genes between PACSI-identified cells associated with HNSC versus all other cells. Table with full list of genes in HNSC signature. Table with the specificity scores of regulons in PACSI-identified cells associated with HNSC. [file 12915_2023_1658_MOESM2_ESM.xlsx]

## Sheet: Summary
Descriptions:
1. Differential expression genes: All differential expression genes in PACSI-identified cells associated with HNSC versus all other cells with adjusted p-value < 0.01 and and the absolute log 2 (fold change) (log 2 FC) > 2. pct.1: Gene expression percentage in PACSI-identified cells. pct.2: Gene expression percentage in all other cells. The FDR was the adjusted p-value calculated by the two-taile…
2. Enriched pathways: Hallmark pathways enrichment of differential expression genes between PACSI-identified cells associated with HNSC versus all other cells.
3. Signature genes: Full list of genes in HNSC signature.
4. RSS: The specificity scores of regulons in PACSI-identified cells associated with HNSC.

## Sheet: 1.Differential expression genes
Gene Symbol	p-value	log2FC	pct.1	pct.2	FDR
ANXA3	1.15508e-21	2.82273	0.674	0.168	2.73593e-17
MBD3L1	1.28724e-21	2.36776	0.022	0	3.04895e-17
KRT16	5.19641e-21	2.43868	0.957	0.307	1.23082e-16
CDH3	8.2165e-21	2.53622	0.87	0.296	1.94616e-16
LAMB3	1.81247e-20	2.12453	0.935	0.312	4.29302e-16
S100A2	9.57844e-20	2.39521	0.913	0.319	2.26875e-15
TACSTD2	1.1867e-19	2.68306	0.913	0.34	2.81082e-15
S100A14	4.43204e-19	2.45975	0.761	0.229	1.04977e-14
SDC1	7.36482e-19	2.00621	0.978	0.365	1.74443e-14
PLEK2	1.89977e-18	2.27336	0.717	0.22	4.4998e-14
GJB2	1.98516e-18	2.09902	0.783	0.25	4.70206e-14
KLK5	1.66747e-17	3.01688	0.652	0.19	3.94958e-13
KRT6B	3.07485e-17	2.45578	0.848	0.289	7.28309e-13
DSC2	7.53295e-17	2.8706	0.848	0.29	1.78426e-12
CSTA	1.68126e-16	2.75315	0.783	0.254	3.98224e-12
LYPD3	1.7519e-16	3.37927	0.804	0.274	4.14954e-12
PERP	1.83236e-16	2.15534	0.978	0.46	4.34012e-12
CSTB	1.28464e-15	2.3547	1	0.539	3.04279e-11
KLK10	1.69708e-15	3.02676	0.87	0.367	4.0197e-11
KRT15	1.97478e-15	2.98798	0.674	0.216	4.67745e-11
TGFA	3.07763e-15	2.6411	0.522	0.138	7.28968e-11
GJB4	3.82142e-15	2.13244	0.348	0.063	9.05141e-11
RAET1G	6.25164e-15	2.5568	0.391	0.08	1.48076e-10
SPINT1	8.12785e-15	2.14166	0.761	0.268	1.92516e-10
GJB6	1.07301e-14	2.02154	0.63	0.193	2.54153e-10
CDA	7.8197e-14	2.10493	0.5	0.131	1.85217e-09
MSLN	9.68032e-14	2.20641	0.326	0.061	2.29288e-09
GRB7	1.31821e-13	2.91774	0.457	0.113	3.12231e-09
GPRC5A	2.14786e-13	3.37096	0.478	0.124	5.08742e-09
S100A8	4.1142e-13	2.61932	0.609	0.191	9.7449e-09
KRT81	5.10061e-13	4.84693	0.109	0.008	1.20813e-08
KRT6C	5.6013e-13	2.60396	0.804	0.306	1.32672e-08
PRSS8	9.76636e-13	3.65343	0.543	0.161	2.31326e-08
HIST1H2BD	9.87569e-13	2.09432	0.435	0.11	2.33916e-08
TNS4	5.89592e-12	2.34833	0.848	0.498	1.39651e-07
ST6GALNAC2	1.18577e-11	2.13595	0.63	0.213	2.80862e-07
TMEM40	1.75017e-11	2.76796	0.457	0.133	4.14546e-07
TM4SF1	3.28619e-11	2.57524	0.913	0.384	7.78367e-07
TRMT1	3.66021e-11	2.51411	0.609	0.23	8.66956e-07
EFNA1	3.67425e-11	2.2156	0.826	0.349	8.70282e-07
ELF3	3.68694e-11	2.46378	0.435	0.119	8.73288e-07
SLC5A1	3.95283e-11	2.29406	0.109	0.009	9.36268e-07
MALL	7.62851e-11	2.36298	0.826	0.508	1.80689e-06
CLDN4	1.02182e-10	2.38523	0.478	0.147	2.42028e-06
LINC00162	1.99702e-10	2.029	0.261	0.051	4.73015e-06
PPM1K	9.63606e-10	-2.45168	0.87	0.964	2.2824e-05
CD24	1.20171e-09	2.71218	0.891	0.638	2.84637e-05
DQX1	1.75481e-09	2.52904	0.196	0.033	4.15644e-05
ECM1	1.94655e-09	2.53237	0.674	0.272	4.6106e-05
SOX9	2.60067e-09	2.40173	0.457	0.142	6.15995e-05
S100A9	2.78535e-09	2.69327	0.543	0.207	6.59737e-05
ENTPD1	2.79377e-09	-3.92352	0.826	0.951	6.61732e-05
SDR16C5	5.30317e-09	3.21901	0.391	0.117	0.000125611
IL36G	6.5816e-09	4.62619	0.152	0.022	0.000155892
RNF125	6.85848e-09	-2.63149	0.826	0.937	0.00016245
ZC3H12D	9.0807e-09	-2.14075	0.696	0.87	0.000215086
TROAP	1.13094e-08	2.46557	0.37	0.107	0.000267874
ZNF750	1.24416e-08	2.37883	0.326	0.088	0.000294692
WNT7A	1.63717e-08	2.57329	0.152	0.023	0.00038778
DHDH	2.06588e-08	2.6109	0.13	0.018	0.000489324
RNF39	2.62184e-08	2.15597	0.239	0.053	0.00062101
TSC22D3	3.673e-08	-4.97015	0.522	0.777	0.000869986
IFITM2	5.97136e-08	-4.43902	0.348	0.65	0.00141438
IKZF3	6.2472e-08	-2.89795	0.957	0.979	0.00147971
C9orf169	6.52312e-08	2.27937	0.13	0.019	0.00154507
MIR3685	6.76993e-08	2.33405	0.022	0	0.00160353
GRHL3	9.40524e-08	2.24646	0.304	0.087	0.00222772
PVRL4	1.5771e-07	3.05899	0.391	0.135	0.00373553
CD84	1.61113e-07	-3.46836	0.783	0.916	0.00381612
HCAR2	1.75335e-07	2.11409	0.435	0.154	0.00415298
SRGN	1.92261e-07	-10.5983	0.022	0.409	0.0045539
ADAMTS4	2.07021e-07	-6.1155	0.717	0.879	0.0049035
MALAT1	2.08578e-07	-2.28481	1	0.998	0.00494038
MYO1B	2.76324e-07	2.58062	0.717	0.321	0.00654501
RAP2B	2.81332e-07	2.41573	1	0.551	0.00666363
KRT7	2.93727e-07	2.99613	0.283	0.079	0.00695721

## Sheet: 2.Enriched pathways
Pathway name	Enrichment Score	Normalized enrichment score	p-value	FDR
ALLOGRAFT_REJECTION	-0.795514	-1.79308	1e-10	6.85714e-10
EPITHELIAL_MESENCHYMAL_TRANSITION	-0.672386	-1.51555	1e-10	6.85714e-10
IL2_STAT5_SIGNALING	-0.679423	-1.53114	1e-10	6.85714e-10
INFLAMMATORY_RESPONSE	-0.698056	-1.57365	1e-10	6.85714e-10
INTERFERON_GAMMA_RESPONSE	-0.677865	-1.52813	1e-10	6.85714e-10
KRAS_SIGNALING_UP	-0.665396	-1.49953	1e-10	6.85714e-10
MYOGENESIS	-0.685911	-1.54671	1e-10	6.85714e-10
TNFA_SIGNALING_VIA_NFKB	-0.648733	-1.46246	1.2488e-09	7.49283e-09
COMPLEMENT	-0.634531	-1.43044	1.83017e-08	9.76092e-08
COAGULATION	-0.648601	-1.45097	1.18933e-06	5.7088e-06
IL6_JAK_STAT3_SIGNALING	-0.686724	-1.51424	2.77985e-06	1.21303e-05
APOPTOSIS	-0.616208	-1.3853	2.10835e-05	8.43339e-05
HYPOXIA	-0.565436	-1.27413	0.000535797	0.00197833
ANGIOGENESIS	-0.712396	-1.4996	0.000750026	0.00257152
UV_RESPONSE_DN	-0.581976	-1.30217	0.00150027	0.00480085

## Sheet: 3.Signature genes
HNSC signature genes
ANXA3
MBD3L1
KRT16
CDH3
LAMB3
S100A2
TACSTD2
S100A14
SDC1
PLEK2
GJB2
KLK5
KRT6B
DSC2
CSTA
LYPD3
PERP
CSTB
KLK10
KRT15
TGFA
GJB4
RAET1G
SPINT1
GJB6
CDA
MSLN
GRB7
GPRC5A
S100A8
KRT81
KRT6C
PRSS8
HIST1H2BD
TNS4
ST6GALNAC2
TMEM40
TM4SF1
TRMT1
EFNA1
ELF3
SLC5A1
MALL
CLDN4
LINC00162
CD24
DQX1
ECM1
SOX9
S100A9
SDR16C5
IL36G
TROAP
ZNF750
WNT7A
DHDH
RNF39
C9orf169
MIR3685
GRHL3
PVRL4
HCAR2
MYO1B
RAP2B
KRT7

## Sheet: 4.RSS
Transcription factor	Regulon specificity score
JUND (11g)	0.859931
JUND_extended (21g)	0.833285
JUNB_extended (59g)	0.829841
JUNB (14g)	0.817956
FOSB_extended (59g)	0.81427
FOS_extended (33g)	0.812889
IRF1_extended (18g)	0.810791
FOS (13g)	0.807342
STAT1_extended (124g)	0.802551
ATF3_extended (83g)	0.790702
STAT1 (107g)	0.78445
JUN_extended (26g)	0.783145
ATF3 (67g)	0.776163
IRF1 (11g)	0.775813
SMARCA4_extended (52g)	0.769916
JUN (14g)	0.761956
MYC_extended (30g)	0.745383
SREBF2_extended (112g)	0.743992
FOSB (15g)	0.741879
PML_extended (54g)	0.736021
STAT2_extended (45g)	0.733034
SOX4_extended (39g)	0.730289
ATF4_extended (14g)	0.728953
ATF4 (13g)	0.728923
ETS2_extended (156g)	0.728595
STAT2 (38g)	0.726734
EGR1_extended (63g)	0.707747
FOXO3 (37g)	0.705476
FOXO3_extended (42g)	0.703153
EGR1 (55g)	0.701961
SREBF2 (66g)	0.694371
ETS2 (49g)	0.678402
BCL11A_extended (17g)	0.676471
HCFC1_extended (71g)	0.672528
MAFF_extended (34g)	0.669446
STAT3_extended (13g)	0.667097
XBP1_extended (79g)	0.651051
ZNF460_extended (67g)	0.639921
XBP1 (52g)	0.637443
GATA2_extended (144g)	0.623513
SPI1_extended (350g)	0.607863
GRHL1_extended (81g)	0.607036
SPI1 (336g)	0.605508
GRHL1 (66g)	0.594383
SOX4 (14g)	0.585335
GATA2 (107g)	0.579185
ERG_extended (184g)	0.578398
IRF8_extended (204g)	0.575043
ERG (161g)	0.562818
CREM_extended (20g)	0.561779
ELK3_extended (26g)	0.553683
ARNTL2_extended (14g)	0.552277
IRF8 (127g)	0.551567
E2F7_extended (76g)	0.549217
FOSL1_extended (20g)	0.544957
ELF1_extended (17g)	0.539826
E2F7 (65g)	0.534998
REL_extended (29g)	0.532461
SREBF1_extended (50g)	0.531185
REL (27g)	0.529242
MEF2C_extended (59g)	0.519466
HDAC2_extended (13g)	0.516672
TWIST1_extended (125g)	0.511916
BRCA1_extended (44g)	0.508832
TWIST1 (96g)	0.503626
SOX9_extended (23g)	0.494842
ELF1 (12g)	0.493555
TFDP1_extended (11g)	0.484929
HOXD11_extended (19g)	0.482417
MEF2C (56g)	0.475469
E2F4_extended (15g)	0.47135
MYF6_extended (105g)	0.464251
IRF7_extended (19g)	0.455772
SPIB_extended (36g)	0.453101
IRF7 (15g)	0.44797
CREB3L1_extended (66g)	0.44617
BATF_extended (51g)	0.440624
SPIB (27g)	0.439413
PRDM1_extended (12g)	0.439091
HOXA7_extended (14g)	0.435378
IRF4 (22g)	0.429474
IRF4_extended (23g)	0.428902
ZKSCAN3_extended (11g)	0.426448
ZNF460 (16g)	0.425301
RUNX3_extended (15g)	0.41533
KLF7_extended (11g)	0.410832
FLI1_extended (21g)	0.409151
BATF (19g)	0.408358
IKZF1_extended (62g)	0.402609
RUNX2_extended (12g)	0.400275
RUNX3 (14g)	0.398528
PITX2_extended (14g)	0.393396
IKZF1 (33g)	0.391602
SOX9 (12g)	0.391563
CREB3L1 (36g)	0.386125
WISP2 (68g)	0.371753
MYF6 (64g)	0.369059
ETV5 (11g)	0.359754
CREB3L2_extended (12g)	0.351719
E2F2_extended (21g)	0.346739
E2F2 (19g)	0.343213
SREBF1 (17g)	0.333105
E2F1_extended (17g)	0.330286
ESRRA_extended (16g)	0.322805
NFATC4_extended (13g)	0.313862
MYF5_extended (29g)	0.31102
E2F1 (14g)	0.309958
PITX1 (11g)	0.267962
OSR1 (12g)	0.265787
OSR1_extended (13g)	0.262066
HOXC10_extended (15g)	0.184892
HOXC10 (10g)	0.137136
