# Supplementary material for: Identification of cell subpopulations associated with disease phenotypes from scRNA-seq data using PACSI
Source: BMC Biol. 2023 Jul 19;21:159. doi: 10.1186/s12915-023-01658-3 (PMC10354926; doi:10.1186/s12915-023-01658-3)
Supplement: Supplementary file 3 — Additional file 3. Table with differential expression genes in PACSI-identified cells associated with poor survival versus all other cells. Table with the Reactome pathways enrichment of upregulated genes in PACSI-identified cells associated with poor survival. Table with full list of genes in prognostic signature. Table with the specificity scores of regulons in PACSI-identified cells associated with poor survival. [file 12915_2023_1658_MOESM3_ESM.xlsx]

## Sheet: Summary
Descriptions:
1. Differential expression genes: All differential expression genes in PACSI-identified cells associated with poor survival versus all other cells with adjusted p-value < 0.01 and and the absolute log 2 (fold change) (log 2 FC) > 2. pct.1: Gene expression percentage in PACSI-identified cells. pct.2: Gene expression percentage in all other cells. The FDR was the adjusted p-value calculated by the …
2. Enriched pathways: Reactome pathways enrichment of upregulated genes in PACSI-identified cells associated with poor survival.
3. Signature genes: Full list of genes in prognostic signature.
4. RSS: The specificity scores of regulons in PACSI-identified cells associated with poor survival.

## Sheet: 1.Differential expression genes
Gene Symbol	p-value	log2FC	pct.1	pct.2	FDR
KRT17	3.45408e-39	3.15621	0.432	0.127	7.52472e-35
TFAP2A	5.06672e-33	2.86655	0.467	0.153	1.10379e-28
RPL23	1.60125e-32	-3.15625	0.82	0.443	3.48832e-28
RPL37	2.00535e-32	-5.47217	0.735	0.378	4.36866e-28
RPS27	3.37088e-32	-2.01052	0.909	0.534	7.34345e-28
PTPRS	2.02866e-31	-3.35182	0.71	0.316	4.41944e-27
RPL35	7.56633e-31	-2.07736	0.77	0.407	1.64833e-26
KRT5	1.8345e-29	2.69084	0.319	0.085	3.99646e-25
STMN1	2.2762e-29	-2.1189	0.675	0.366	4.9587e-25
S100A11	8.99405e-29	-2.54425	0.839	0.464	1.95935e-24
RPL18A	9.09847e-28	-2.07936	0.899	0.519	1.9821e-23
HSPA1B	1.14784e-26	2.34274	0.549	0.25	2.50056e-22
H3F3C	3.06619e-26	-4.70787	0.735	0.386	6.67969e-22
CNBP	3.41112e-26	-4.79684	0.905	0.594	7.43113e-22
MRPS35	8.32718e-26	2.2908	0.404	0.148	1.81408e-21
ALDOA	9.62514e-26	-2.7992	0.748	0.424	2.09684e-21
TAGLN	1.17623e-25	2.22275	0.353	0.118	2.56241e-21
NUDC	1.94513e-25	-2.71618	0.697	0.406	4.23746e-21
RPS21	2.15148e-25	2.29889	0.568	0.27	4.68699e-21
NDUFS6	8.64475e-25	-2.79953	0.574	0.274	1.88326e-20
RPL37A	2.28388e-24	2.0645	0.716	0.396	4.97544e-20
SNRPD1	3.31515e-24	-6.47722	0.498	0.223	7.22205e-20
RPL15	3.85021e-24	-2.08792	0.946	0.636	8.38769e-20
RPS10	2.76187e-23	-3.04218	0.694	0.384	6.01673e-19
DBI	3.09679e-23	-3.68413	0.647	0.33	6.74635e-19
CRIPT	5.07765e-23	-2.6178	0.558	0.27	1.10617e-18
RPS9	6.84044e-23	-2.975	0.694	0.388	1.49019e-18
HES1	9.6861e-23	-2.08826	0.483	0.201	2.11012e-18
CSRP1	1.02676e-22	2.51715	0.464	0.216	2.23679e-18
PHB	1.02992e-22	-3.27447	0.549	0.258	2.24368e-18
SLC39A6	1.36243e-22	-2.86684	0.476	0.208	2.96805e-18
SOX9	2.16402e-22	2.26306	0.394	0.159	4.71432e-18
UBA52	4.42406e-22	-2.07565	0.817	0.517	9.63782e-18
ATP5A1	5.6504e-22	-2.24693	0.71	0.411	1.23094e-17
PFN1	5.67592e-22	-2.46651	0.88	0.543	1.2365e-17
NDUFC1	6.95175e-22	-4.10404	0.558	0.274	1.51444e-17
MPDZ	8.1987e-22	2.45417	0.3	0.094	1.78609e-17
PSMB7	1.12388e-21	-2.40993	0.517	0.256	2.44837e-17
CTBP1	1.40215e-21	-6.18851	0.722	0.431	3.05459e-17
RBBP8	1.47001e-21	2.1064	0.328	0.116	3.20242e-17
DSG1	1.60943e-21	2.9755	0.205	0.045	3.50614e-17
PCNP	2.00071e-21	-2.84097	0.587	0.31	4.35855e-17
TBL1XR1	2.28081e-21	-2.29626	0.741	0.448	4.96876e-17
ZNHIT1	6.14947e-21	-4.16353	0.473	0.216	1.33966e-16
MRPS26	6.49623e-21	3.21002	0.388	0.158	1.4152e-16
LRP6	6.57816e-21	2.38651	0.36	0.141	1.43305e-16
ERGIC2	6.99612e-21	-6.10275	0.483	0.229	1.52411e-16
SF3B4	9.12939e-21	-2.46223	0.442	0.201	1.98884e-16
MEAF6	1.23226e-20	-3.31836	0.735	0.464	2.68448e-16
MDK	1.43397e-20	-2.76356	0.517	0.241	3.12391e-16
COX7A2L	1.71428e-20	-4.02237	0.498	0.242	3.73457e-16
NDUFA4	1.74041e-20	-3.6825	0.732	0.433	3.79148e-16
MYLK	1.75191e-20	3.26396	0.278	0.089	3.81653e-16
TNFRSF12A	2.84295e-20	2.20213	0.42	0.191	6.19338e-16
RPS15A	2.86093e-20	-3.06523	0.596	0.319	6.23253e-16
PCNA	5.58605e-20	2.08929	0.36	0.144	1.21692e-15
RPL4	9.72591e-20	-2.32091	0.782	0.483	2.11879e-15
DEK	1.21066e-19	-3.06893	0.562	0.297	2.63742e-15
ACTG2	1.47908e-19	2.62653	0.218	0.058	3.22218e-15
ACTN1	1.61259e-19	-2.01823	0.467	0.229	3.51303e-15
CRIP2	2.1879e-19	2.06679	0.369	0.149	4.76635e-15
NDUFB2	2.30869e-19	-4.25665	0.634	0.34	5.02949e-15
IRX1	2.39834e-19	3.48566	0.139	0.021	5.22478e-15
POLR2K	3.06421e-19	-5.19713	0.486	0.236	6.67539e-15
IRX2	3.27797e-19	2.08661	0.189	0.044	7.14107e-15
DYNLRB1	4.60734e-19	2.61652	0.416	0.188	1.00371e-14
ATP5EP2	4.95214e-19	2.96182	0.41	0.179	1.07882e-14
SDC4	5.49597e-19	-2.87264	0.634	0.333	1.1973e-14
PSMB6	6.89274e-19	-2.26369	0.612	0.351	1.50158e-14
CCT7	9.29565e-19	-3.66705	0.495	0.247	2.02506e-14
MLF2	1.03765e-18	-2.81934	0.521	0.287	2.26053e-14
MGST3	4.92035e-18	-5.17706	0.539	0.288	1.0719e-13
NME1	5.99685e-18	-2.52749	0.467	0.23	1.30641e-13
TOMM20	8.05753e-18	2.04313	0.464	0.233	1.75533e-13
MCM7	9.67274e-18	-4.59524	0.36	0.155	2.10721e-13
FAT1	1.13016e-17	-4.8447	0.287	0.102	2.46206e-13
PIN4	1.21653e-17	-4.4357	0.366	0.155	2.65021e-13
DCTPP1	1.31674e-17	2.13619	0.35	0.142	2.86852e-13
YARS2	1.34593e-17	-6.24506	0.413	0.191	2.9321e-13
DSG2	1.837e-17	-4.46349	0.685	0.443	4.0019e-13
ID4	3.67279e-17	3.35759	0.23	0.072	8.00117e-13
SARS	3.87821e-17	-2.05849	0.656	0.414	8.44868e-13
DBN1	4.42893e-17	2.76056	0.224	0.066	9.64842e-13
KRAS	4.55889e-17	-5.02417	0.483	0.26	9.93155e-13
SERF2	5.08255e-17	-4.78615	0.817	0.491	1.10723e-12
RANBP1	5.14156e-17	-2.12215	0.445	0.215	1.12009e-12
SNHG15	5.83873e-17	2.00068	0.328	0.133	1.27197e-12
C2orf40	7.21257e-17	3.06708	0.11	0.015	1.57126e-12
NDUFV2	7.93356e-17	-2.52089	0.533	0.291	1.72833e-12
RIT1	8.89165e-17	-4.10627	0.505	0.251	1.93705e-12
NARS	9.26766e-17	-3.68072	0.47	0.243	2.01896e-12
YTHDF2	1.21575e-16	-3.74786	0.517	0.273	2.6485e-12
SEC61G	1.45991e-16	-5.44435	0.483	0.252	3.18042e-12
NUTF2	1.92955e-16	-3.77282	0.603	0.333	4.20352e-12
HNRNPH3	2.92398e-16	-3.95999	0.467	0.248	6.3699e-12
EFNA5	3.07215e-16	-3.36994	0.451	0.214	6.69267e-12
UQCR11	3.24997e-16	-2.47072	0.615	0.348	7.08005e-12
PHGDH	3.68501e-16	2.22786	0.259	0.091	8.02778e-12
NOTCH3	5.06927e-16	2.77519	0.227	0.072	1.10434e-11
SOD1	5.34175e-16	-2.19092	0.568	0.321	1.1637e-11
LSM12	5.60687e-16	-3.14042	0.549	0.311	1.22146e-11
HMGCS1	6.09201e-16	-4.08622	0.637	0.389	1.32715e-11
NCOR1	6.60693e-16	-2.1129	0.659	0.393	1.43932e-11
RFC4	7.01332e-16	3.20863	0.211	0.066	1.52785e-11
DDX18	7.92533e-16	-4.09067	0.593	0.34	1.72653e-11
CALU	7.9711e-16	-4.76719	0.621	0.393	1.7365e-11
PCBP2	8.75e-16	-5.22208	0.618	0.363	1.90619e-11
CNN1	8.95461e-16	3.82252	0.136	0.027	1.95076e-11
KRT6A	9.16359e-16	-3.94013	0.155	0.035	1.99629e-11
TRIM29	1.07902e-15	3.43651	0.199	0.06	2.35065e-11
LAMB3	1.44445e-15	2.78198	0.196	0.059	3.14672e-11
RERG	1.52327e-15	2.40282	0.237	0.081	3.31844e-11
PALLD	1.61422e-15	2.33185	0.325	0.137	3.51658e-11
ERC1	1.70745e-15	2.0859	0.338	0.151	3.71967e-11
TTC3	1.78129e-15	-2.19294	0.603	0.346	3.88054e-11
XRCC5	2.17311e-15	-2.29396	0.587	0.338	4.73411e-11
EEF1D	2.30595e-15	-3.0195	0.662	0.387	5.02352e-11
EPS8	2.35522e-15	-3.37273	0.344	0.154	5.13084e-11
DMKN	2.46312e-15	2.9505	0.174	0.046	5.3659e-11
COL17A1	2.47909e-15	3.29261	0.11	0.017	5.4007e-11
HSPA8	2.62917e-15	-2.10072	0.716	0.466	5.72765e-11
MAP2	2.73868e-15	2.69904	0.186	0.053	5.96621e-11
PSMD10	2.78661e-15	-5.54481	0.413	0.207	6.07062e-11
BNIP3L	2.79744e-15	-4.98922	0.432	0.223	6.09423e-11
UBE2L3	3.11005e-15	-3.50521	0.539	0.294	6.77524e-11
UBE2B	3.57648e-15	-3.02341	0.577	0.343	7.79136e-11
GALNT3	3.94182e-15	2.1157	0.328	0.147	8.58726e-11
SLC39A4	4.06193e-15	2.87122	0.259	0.095	8.84892e-11
KRT16	6.79798e-15	3.36983	0.202	0.063	1.48094e-10
CHMP3	8.55801e-15	-4.35381	0.41	0.203	1.86436e-10
SNHG6	9.454e-15	3.43744	0.341	0.15	2.05955e-10
GRAMD3	1.19696e-14	2.44089	0.265	0.102	2.60759e-10
RNF2	1.22956e-14	-3.3852	0.479	0.26	2.67859e-10
KRT86	1.25291e-14	-3.66244	0.183	0.051	2.72946e-10
GLRX3	1.40272e-14	-2.65248	0.375	0.18	3.05582e-10
DHCR7	1.95594e-14	2.03773	0.252	0.097	4.26102e-10
RBM25	1.9647e-14	2.19601	0.521	0.297	4.28009e-10
HILPDA	2.15084e-14	5.20547	0.429	0.223	4.6856e-10
PSMD14	2.75384e-14	-2.06869	0.423	0.213	5.99924e-10
LCLAT1	3.20058e-14	2.24795	0.35	0.164	6.97246e-10
PKP4	3.22686e-14	2.93277	0.328	0.145	7.02972e-10
TGFB2	3.2969e-14	2.65977	0.208	0.068	7.1823e-10
GUK1	3.30932e-14	-3.97314	0.606	0.355	7.20936e-10
DDOST	3.52104e-14	-5.94451	0.729	0.486	7.67058e-10
EIF4G1	3.6282e-14	-4.20913	0.435	0.23	7.90403e-10
BYSL	3.68219e-14	2.94367	0.192	0.06	8.02165e-10
EIF4EBP1	4.34321e-14	-2.22585	0.454	0.237	9.46168e-10
PLOD2	4.62547e-14	2.22009	0.278	0.112	1.00766e-09
UCHL1	4.822e-14	2.07565	0.142	0.034	1.05047e-09
FAM162A	5.10321e-14	-2.7871	0.366	0.168	1.11173e-09
SPIN1	5.31067e-14	-3.06604	0.35	0.173	1.15693e-09
TMEM258	5.589e-14	-2.24932	0.558	0.325	1.21756e-09
HEBP2	6.2302e-14	-5.24547	0.309	0.131	1.35725e-09
MRPL14	6.59098e-14	-2.03658	0.382	0.183	1.43585e-09
HNRNPDL	7.0174e-14	-4.76174	0.593	0.372	1.52874e-09
NEDD8	8.00469e-14	-2.91598	0.555	0.31	1.74382e-09
BARX2	8.20649e-14	2.0648	0.192	0.06	1.78778e-09
WDR45B	8.21449e-14	4.14745	0.379	0.192	1.78953e-09
SNAPC2	8.2325e-14	2.17957	0.205	0.069	1.79345e-09
NET1	8.99946e-14	-4.82782	0.363	0.171	1.96053e-09
SEMA3C	9.14e-14	2.24814	0.243	0.092	1.99115e-09
RBM34	9.78929e-14	-2.04851	0.855	0.598	2.1326e-09
USP1	9.96744e-14	2.08544	0.312	0.139	2.17141e-09
EPAS1	1.02642e-13	3.06257	0.287	0.119	2.23605e-09
MTMR12	1.06778e-13	-3.45936	0.505	0.303	2.32615e-09
NCBP2-AS2	1.11383e-13	2.07431	0.328	0.147	2.42649e-09
FBXO32	1.2079e-13	-7.28639	0.372	0.182	2.6314e-09
VBP1	1.22635e-13	-4.26959	0.356	0.17	2.6716e-09
MAGED1	1.3128e-13	-2.81551	0.401	0.196	2.85993e-09
GUSBP1	1.50303e-13	2.16779	0.338	0.156	3.27435e-09
MTRNR2L3	1.51271e-13	-3.2208	0.823	0.565	3.29544e-09
HMGB3	1.54459e-13	-3.94983	0.36	0.178	3.36489e-09
DDAH2	1.68705e-13	-6.02212	0.353	0.177	3.67524e-09
NGRN	1.8318e-13	-6.21523	0.426	0.219	3.99057e-09
PCCB	1.89244e-13	2.4607	0.281	0.118	4.12269e-09
AGAP1	1.96261e-13	2.03713	0.218	0.076	4.27554e-09
SFN	2.04741e-13	3.01164	0.18	0.057	4.46028e-09
ASAP2	2.06349e-13	2.18949	0.227	0.082	4.49531e-09
STK3	2.17802e-13	2.02013	0.3	0.131	4.74482e-09
PARK7	2.23239e-13	-2.95474	0.533	0.316	4.86327e-09
DAP3	2.32888e-13	2.40018	0.558	0.346	5.07347e-09
KPNA2	2.3907e-13	2.02996	0.385	0.205	5.20813e-09
BCL6	2.40977e-13	-3.85412	0.382	0.194	5.24969e-09
PSMB3	2.57201e-13	-3.55093	0.546	0.327	5.60312e-09
PHF14	2.58077e-13	2.89156	0.306	0.133	5.62222e-09
LTBP1	2.59392e-13	2.40995	0.202	0.067	5.65085e-09
TK1	3.03268e-13	-3.12144	0.129	0.03	6.60669e-09
RPLP2	3.18328e-13	-2.32172	0.703	0.417	6.93477e-09
TPM2	3.34264e-13	3.67419	0.249	0.1	7.28194e-09
BIRC5	3.45986e-13	2.74253	0.145	0.038	7.53731e-09
PSMC6	4.14278e-13	-3.23643	0.432	0.232	9.02504e-09
SSRP1	4.40362e-13	2.72209	0.3	0.135	9.59328e-09
ZNF738	4.42175e-13	-2.44911	0.77	0.507	9.63277e-09
NQO1	4.56955e-13	-2.85644	0.662	0.417	9.95476e-09
SS18	5.68907e-13	-2.4566	0.757	0.532	1.23936e-08
RNF7	5.78559e-13	-3.386	0.741	0.503	1.26039e-08
SMPD4	6.04012e-13	2.56876	0.284	0.124	1.31584e-08
MTRNR2L10	6.13064e-13	-2.16671	0.871	0.611	1.33556e-08
DNMT3A	6.70524e-13	-4.86439	0.347	0.164	1.46074e-08
SLC9A3R1	6.75075e-13	-3.86725	0.36	0.172	1.47065e-08
GOSR1	8.61231e-13	-5.95898	0.836	0.571	1.87619e-08
BMPR1A	9.74172e-13	2.98038	0.183	0.06	2.12223e-08
NFATC3	1.00301e-12	-4.27718	0.41	0.213	2.18506e-08
RAB1A	1.04651e-12	-2.24698	0.59	0.37	2.27983e-08
TPRKB	1.1402e-12	2.47525	0.319	0.147	2.48392e-08
PDGFA	1.23126e-12	2.19332	0.252	0.105	2.68229e-08
PTK7	1.36171e-12	2.17023	0.23	0.089	2.96648e-08
ZNF680	1.38227e-12	-5.37329	0.215	0.076	3.01128e-08
MIR205HG	1.38481e-12	2.05813	0.284	0.128	3.01682e-08
GNAI3	1.59068e-12	-2.34468	0.599	0.371	3.46529e-08
FOXC1	1.60129e-12	-3.99318	0.211	0.076	3.48841e-08
FZD3	1.6126e-12	-2.68582	0.685	0.443	3.51306e-08
SRD5A1	1.75585e-12	2.84571	0.205	0.074	3.82511e-08
POMP	1.91443e-12	-2.92357	0.587	0.353	4.17059e-08
RPS2	1.94235e-12	-3.19431	0.681	0.44	4.23141e-08
VAMP8	2.06025e-12	4.61619	0.502	0.289	4.48825e-08
TIA1	2.12406e-12	-4.21008	0.394	0.209	4.62726e-08
SLC30A9	2.26892e-12	-2.5979	0.35	0.167	4.94283e-08
MAP7	2.29995e-12	2.31927	0.256	0.107	5.01045e-08
BRD2	2.33022e-12	-2.82464	0.498	0.293	5.07639e-08
PSMF1	2.47539e-12	2.03005	0.369	0.194	5.39264e-08
MYH11	2.53133e-12	3.0024	0.186	0.064	5.5145e-08
KANSL1	2.61591e-12	-2.40894	0.353	0.173	5.69875e-08
S1PR2	2.63724e-12	-2.69343	0.836	0.578	5.74522e-08
TANC1	2.81285e-12	2.01541	0.246	0.097	6.12779e-08
DCUN1D1	3.18223e-12	-7.48733	0.517	0.302	6.9325e-08
ARHGAP21	3.28268e-12	3.32894	0.287	0.129	7.15133e-08
POLR3F	3.34641e-12	-4.67601	0.177	0.057	7.29015e-08
EXOC3	3.51501e-12	2.18281	0.211	0.079	7.65745e-08
ESRG	4.95997e-12	-7.76702	0.47	0.26	1.08053e-07
CENPE	5.70955e-12	3.48447	0.114	0.025	1.24383e-07
KIF1A	6.39374e-12	4.36017	0.117	0.027	1.39288e-07
2022-09-02	6.79837e-12	-3.35341	0.587	0.362	1.48103e-07
ABHD11	7.13476e-12	-2.84905	0.672	0.432	1.55431e-07
CEBPZ	7.30468e-12	-2.11713	0.41	0.228	1.59133e-07
AP3S1	8.13255e-12	-3.53841	0.435	0.239	1.77168e-07
TVP23C	8.97711e-12	-2.02981	0.852	0.578	1.95566e-07
ARF4	9.61631e-12	-3.25432	0.612	0.387	2.09491e-07
C11orf1	9.65662e-12	2.21785	0.183	0.063	2.1037e-07
NINL	1.02106e-11	2.92513	0.215	0.082	2.22439e-07
FARSB	1.14076e-11	-2.47529	0.325	0.158	2.48515e-07
CHD6	1.29008e-11	-5.89173	0.344	0.167	2.81043e-07
FADS2	1.35198e-11	2.0258	0.24	0.1	2.94529e-07
KRT83	1.52493e-11	6.49512	0.139	0.039	3.32206e-07
RHOB	1.59179e-11	-7.55298	0.426	0.228	3.46771e-07
RRBP1	1.60551e-11	-3.40373	0.448	0.258	3.49761e-07
NOP2	1.75519e-11	2.5562	0.281	0.136	3.82368e-07
WDR35	1.86683e-11	2.39401	0.183	0.063	4.06689e-07
AMOTL2	2.07477e-11	2.08428	0.243	0.103	4.51988e-07
SLC19A2	2.09621e-11	2.03704	0.322	0.157	4.5666e-07
TTK	2.09935e-11	3.81576	0.098	0.02	4.57343e-07
RTN3	2.13886e-11	-2.75167	0.533	0.329	4.65951e-07
GSN	2.17653e-11	-3.97368	0.467	0.267	4.74158e-07
KXD1	2.25539e-11	-4.61977	0.385	0.208	4.91338e-07
POLR2B	2.32855e-11	2.18024	0.331	0.168	5.07275e-07
DHPS	2.75236e-11	2.11309	0.259	0.115	5.99601e-07
UGDH	3.23478e-11	-6.53656	0.637	0.417	7.04696e-07
SRPK1	3.54557e-11	-4.2552	0.306	0.148	7.72402e-07
ZNF286B	3.59527e-11	-2.55246	0.644	0.404	7.83231e-07
CPNE1	3.64009e-11	-3.30385	0.502	0.312	7.92993e-07
NUF2	3.71484e-11	2.8977	0.088	0.016	8.09279e-07
ZNF462	3.72128e-11	2.4732	0.224	0.091	8.10681e-07
ARL3	4.15137e-11	-3.28655	0.265	0.117	9.04375e-07
MRPS24	4.26151e-11	-5.55014	0.369	0.189	9.2837e-07
CACUL1	4.30126e-11	-2.00015	0.782	0.553	9.3703e-07
UBE2T	4.6739e-11	-6.31086	0.155	0.049	1.01821e-06
TAS2R20	5.50683e-11	2.67174	0.174	0.06	1.19966e-06
MIEN1	5.60966e-11	-2.533	0.36	0.188	1.22206e-06
SOCS6	5.69118e-11	2.44309	0.23	0.099	1.23982e-06
MT1X	5.72536e-11	2.06376	0.284	0.136	1.24727e-06
OAZ1	6.0971e-11	-3.34757	0.738	0.45	1.32825e-06
ABCB6	6.62744e-11	2.58138	0.139	0.04	1.44379e-06
SMC1A	6.7512e-11	-5.08064	0.309	0.15	1.47075e-06
ARPP19	7.29266e-11	-2.19689	0.795	0.543	1.58871e-06
GGPS1	7.31856e-11	-2.27497	0.82	0.57	1.59435e-06
FARP2	7.68311e-11	2.24868	0.17	0.06	1.67377e-06
CREBZF	7.72922e-11	-2.58093	0.341	0.17	1.68381e-06
APEX1	7.80447e-11	3.2205	0.372	0.201	1.7002e-06
NPIPA1	8.03172e-11	7.17858	0.344	0.174	1.74971e-06
ACYP1	8.24168e-11	3.77573	0.148	0.047	1.79545e-06
NT5C3B	8.7533e-11	-2.38752	0.192	0.072	1.90691e-06
RPA3	8.75617e-11	2.21814	0.24	0.104	1.90753e-06
TIGD1	9.30888e-11	-4.25846	0.593	0.381	2.02794e-06
SRRT	9.51422e-11	-6.75387	0.303	0.147	2.07267e-06
VMP1	9.56897e-11	2.81931	0.634	0.408	2.0846e-06
EXOSC5	9.7662e-11	2.20451	0.233	0.099	2.12757e-06
EIF4B	1.1262e-10	-2.20738	0.615	0.404	2.45342e-06
GIT1	1.16836e-10	-6.72347	0.227	0.095	2.54527e-06
FOXO3	1.17415e-10	2.34097	0.423	0.241	2.55788e-06
ANXA2P1	1.17561e-10	-7.35676	0.161	0.054	2.56106e-06
GRP	1.1781e-10	4.08513	0.069	0.01	2.56648e-06
RWDD1	1.18741e-10	-2.38107	0.341	0.171	2.58678e-06
ARL6IP1	1.37793e-10	-2.03911	0.533	0.326	3.00181e-06
SRGN	1.39366e-10	-3.85093	0.066	0.219	3.03608e-06
SH3RF1	1.39838e-10	2.51321	0.224	0.095	3.04638e-06
CCNL2	1.42313e-10	-4.90756	0.476	0.271	3.10029e-06
HDLBP	1.50898e-10	-2.67873	0.454	0.272	3.28731e-06
CDC27	1.61216e-10	-3.89937	0.315	0.164	3.51209e-06
UTP20	1.61353e-10	2.35527	0.297	0.143	3.51507e-06
PRPF38B	1.62219e-10	-3.2751	0.382	0.209	3.53393e-06
OGFOD1	1.68315e-10	-3.32211	0.707	0.463	3.66674e-06
ANP32A	1.71628e-10	-2.81344	0.423	0.244	3.73893e-06
SPG21	1.72392e-10	-4.59942	0.297	0.139	3.75556e-06
RABIF	1.77623e-10	2.44301	0.274	0.127	3.86952e-06
LPP	1.98517e-10	-2.6124	0.915	0.649	4.32469e-06
KIAA1324	1.98804e-10	-2.0256	0.779	0.535	4.33094e-06
RSL24D1	2.05584e-10	-3.89742	0.42	0.241	4.47865e-06
BNIP3	2.10675e-10	-5.26626	0.271	0.129	4.58955e-06
CHRM3	2.12005e-10	-2.7698	0.625	0.419	4.61853e-06
CHPT1	2.16247e-10	2.79824	0.227	0.096	4.71095e-06
C1orf174	2.26546e-10	-2.20313	0.707	0.49	4.93531e-06
PTTG1	2.33775e-10	2.37248	0.139	0.043	5.09278e-06
PPP1R12A	2.38394e-10	-2.6474	0.498	0.313	5.19341e-06
OR7E156P	2.63812e-10	-6.04469	0.252	0.111	5.74715e-06
EFHC1	2.90213e-10	3.37317	0.271	0.126	6.3223e-06
MBOAT2	3.36476e-10	-2.25962	0.587	0.381	7.33013e-06
C15orf40	3.47211e-10	-3.18621	0.678	0.444	7.564e-06
RIOK3	3.52282e-10	-4.0623	0.666	0.449	7.67445e-06
GNRHR2	3.61089e-10	-3.78498	0.776	0.518	7.86631e-06
MAB21L3	3.6122e-10	-4.49886	0.795	0.525	7.86918e-06
PMS2	3.66035e-10	2.63817	0.189	0.074	7.97407e-06
AARSD1	3.69302e-10	-6.3923	0.243	0.108	8.04524e-06
UBE2Q1	3.75118e-10	2.19934	0.129	0.039	8.17194e-06
XPR1	3.86101e-10	-2.7136	0.539	0.338	8.41122e-06
CCT6P1	4.33481e-10	2.1616	0.221	0.093	9.44338e-06
PSAT1	4.42203e-10	-2.68669	0.148	0.049	9.63339e-06
VIM	4.99144e-10	-2.19701	0.53	0.342	1.08739e-05
PPIG	5.06782e-10	-2.23275	0.451	0.265	1.10402e-05
IMMP1L	5.14639e-10	2.79888	0.17	0.064	1.12114e-05
METTL2A	5.36558e-10	-3.32208	0.801	0.534	1.16889e-05
COX7C	5.56565e-10	-2.5691	0.495	0.308	1.21248e-05
LAPTM5	5.63315e-10	-3.5815	0.038	0.173	1.22718e-05
UQCRFS1	5.70177e-10	-5.47801	0.423	0.247	1.24213e-05
ZNF124	5.79713e-10	-2.94072	0.565	0.349	1.2629e-05
CCDC125	5.91041e-10	-3.95223	0.587	0.371	1.28758e-05
FRRS1	5.9811e-10	-4.82408	0.675	0.436	1.30298e-05
MUC5B	6.06625e-10	-2.55289	0.192	0.076	1.32153e-05
ARGLU1	6.10056e-10	-2.00234	0.659	0.431	1.32901e-05
SDHAF1	6.21328e-10	2.26696	0.129	0.039	1.35356e-05
UBE2R2	6.6319e-10	2.08115	0.233	0.104	1.44476e-05
ZNF274	6.80991e-10	-4.90241	0.199	0.081	1.48354e-05
LINC00665	6.85361e-10	-3.91332	0.678	0.468	1.49306e-05
GADD45GIP1	7.0559e-10	-2.74768	0.325	0.165	1.53713e-05
SCD5	7.42977e-10	-3.80354	0.779	0.555	1.61858e-05
SNAPC3	7.6217e-10	-2.45006	0.363	0.205	1.66039e-05
AGRN	8.54223e-10	2.12024	0.186	0.073	1.86093e-05
JTB	8.64528e-10	-3.91676	0.432	0.25	1.88337e-05
ITGB2	8.6526e-10	-3.90654	0.016	0.138	1.88497e-05
ZNF562	9.55071e-10	-3.63471	0.568	0.385	2.08062e-05
EMP2	9.85103e-10	-3.62887	0.893	0.605	2.14605e-05
HIST2H2AC	9.89604e-10	4.22654	0.082	0.016	2.15585e-05
AURKB	1.03061e-09	5.18558	0.069	0.012	2.24517e-05
MAPK1IP1L	1.03964e-09	-4.5253	0.77	0.533	2.26486e-05
PTCSC3	1.04221e-09	-8.27133	0.423	0.243	2.27045e-05
CHST5	1.04867e-09	-2.71741	0.319	0.16	2.28454e-05
CDH3	1.10003e-09	3.21232	0.208	0.093	2.39642e-05
TAF11	1.12116e-09	-6.67889	0.29	0.145	2.44245e-05
TUBG2	1.14273e-09	2.67065	0.211	0.09	2.48943e-05
MRPL35	1.15709e-09	-2.1141	0.227	0.1	2.52073e-05
FAM185A	1.17318e-09	2.04191	0.139	0.045	2.55577e-05
RING1	1.21628e-09	2.40177	0.158	0.055	2.64967e-05
CA9	1.25596e-09	4.3002	0.085	0.018	2.73612e-05
LINC00649	1.27147e-09	-3.78812	0.653	0.428	2.76989e-05
ROPN1B	1.29276e-09	2.07958	0.211	0.09	2.81629e-05
THEM4	1.37145e-09	-4.11415	0.479	0.299	2.98771e-05
NRG1	1.44062e-09	-9.90612	0.104	0.027	3.1384e-05
TRAPPC5	1.4673e-09	2.24033	0.401	0.228	3.1965e-05
CEP41	1.48105e-09	-3.05774	0.767	0.483	3.22647e-05
PPP1R14A	1.56823e-09	3.78666	0.098	0.025	3.41639e-05
NDUFA7	1.57861e-09	-3.23519	0.312	0.159	3.439e-05
TMEM18	1.58358e-09	-3.18208	0.224	0.098	3.44982e-05
FAM86DP	1.59793e-09	2.4009	0.151	0.053	3.48109e-05
CA3	1.61981e-09	2.83477	0.107	0.029	3.52876e-05
CWC25	1.6319e-09	-2.30924	0.678	0.463	3.55509e-05
NDUFS7	1.63598e-09	-2.73747	0.388	0.215	3.56399e-05
POP7	1.64323e-09	-2.18695	0.259	0.124	3.57977e-05
GTF2I	1.76724e-09	-2.04254	0.331	0.169	3.84993e-05
HMGB2	1.82968e-09	-2.41339	0.341	0.19	3.98597e-05
WBP2	1.92999e-09	-2.37503	0.344	0.178	4.20448e-05
RPLP0P2	2.00454e-09	-3.95413	0.621	0.39	4.36688e-05
SMC4	2.07408e-09	2.07176	0.252	0.122	4.51839e-05
PGAM5	2.1108e-09	-2.3177	0.782	0.537	4.59838e-05
TP63	2.17653e-09	2.07061	0.082	0.017	4.74157e-05
SMIM7	2.20288e-09	2.31972	0.306	0.159	4.79897e-05
HSPB11	2.21606e-09	-2.57601	0.297	0.152	4.82769e-05
UBXN11	2.32913e-09	-4.61738	0.23	0.105	5.07401e-05
HINT3	2.37851e-09	-3.03446	0.562	0.379	5.18159e-05
SEMA3E	2.48111e-09	-2.47551	0.423	0.246	5.4051e-05
WASF2	2.55254e-09	-2.5279	0.476	0.293	5.56071e-05
OS9	2.57599e-09	-6.97225	0.464	0.292	5.6118e-05
TBX19	2.61558e-09	2.86394	0.104	0.028	5.69805e-05
IGF1R	2.74987e-09	-7.76865	0.268	0.134	5.99059e-05
SLC25A37	2.88096e-09	-3.40957	0.41	0.233	6.27617e-05
CBY1	3.09155e-09	2.19055	0.205	0.089	6.73495e-05
KIFAP3	3.09335e-09	-4.67992	0.265	0.133	6.73887e-05
TERF1	3.18235e-09	-2.00646	0.609	0.41	6.93275e-05
FOXRED2	3.24635e-09	-2.05282	0.574	0.366	7.07216e-05
KCNMB1	3.29241e-09	3.35494	0.11	0.032	7.17251e-05
PGM5P2	3.40668e-09	-5.79397	0.732	0.486	7.42146e-05
COL4A5	3.68228e-09	3.10201	0.139	0.047	8.02184e-05
DTYMK	3.83952e-09	8.88923	0.215	0.096	8.3644e-05
MCUR1	3.84757e-09	-2.70198	0.659	0.457	8.38194e-05
MTMR2	3.99178e-09	-5.53895	0.256	0.123	8.6961e-05
RPS19BP1	3.99634e-09	-5.99536	0.278	0.141	8.70603e-05
TYW1	4.16816e-09	2.25246	0.218	0.097	9.08034e-05
BRD4	4.21577e-09	-7.61535	0.297	0.154	9.18405e-05
WAC	4.23023e-09	-3.04261	0.773	0.541	9.21556e-05
WASH3P	4.28247e-09	-4.46879	0.322	0.17	9.32937e-05
SDK2	4.35156e-09	3.0998	0.082	0.018	9.47987e-05
FAM213A	4.37357e-09	-4.35377	0.511	0.325	9.52782e-05
ANKRD36B	4.49336e-09	-2.08891	0.666	0.471	9.78879e-05
RASSF8	4.5843e-09	-3.05689	0.319	0.173	9.9869e-05
CCBE1	4.59108e-09	-6.22101	0.82	0.518	0.000100017
TAF6	4.9256e-09	-4.09432	0.221	0.098	0.000107304
SCRG1	5.23165e-09	2.63608	0.11	0.032	0.000113972
NEK5	5.25196e-09	-8.90524	0.735	0.505	0.000114414
ZNF493	5.34039e-09	-2.06383	0.423	0.251	0.00011634
NTHL1	5.34767e-09	3.10087	0.142	0.05	0.000116499
ZNF664	5.45834e-09	-3.03926	0.199	0.084	0.00011891
COQ3	5.56674e-09	4.10825	0.117	0.036	0.000121271
B4GALT3	5.61047e-09	-2.29432	0.243	0.118	0.000122224
SUPV3L1	5.66398e-09	2.0815	0.164	0.064	0.00012339
RASSF3	5.68613e-09	-2.76599	0.42	0.255	0.000123872
SLCO1A2	5.9213e-09	-3.52299	0.473	0.297	0.000128996
AP4S1	6.42275e-09	-4.68484	0.795	0.532	0.00013992
TMPO	6.52384e-09	-3.13527	0.429	0.261	0.000142122
SLC35E1	6.5247e-09	-2.19333	0.672	0.459	0.000142141
ITGB6	6.52546e-09	2.00712	0.167	0.066	0.000142157
RIPK4	6.70641e-09	2.54394	0.114	0.035	0.000146099
RPL13AP20	6.73177e-09	-2.74878	0.3	0.162	0.000146652
ADSS	7.50297e-09	-2.18293	0.309	0.165	0.000163452
MTFR1	7.64318e-09	2.18939	0.227	0.104	0.000166507
LSP1	8.14622e-09	-4.68107	0.047	0.172	0.000177465
SNHG11	8.2389e-09	3.14497	0.136	0.046	0.000179484
LINC00116	8.39618e-09	2.44766	0.224	0.104	0.000182911
TET1	8.42402e-09	2.11221	0.145	0.052	0.000183517
HMBS	8.55338e-09	2.39137	0.151	0.057	0.000186335
SIX4	8.84118e-09	-3.64352	0.789	0.538	0.000192605
ZNF471	8.92962e-09	-6.71693	0.681	0.465	0.000194532
LEPR	9.07485e-09	-7.68819	0.634	0.406	0.000197696
MAP2K7	9.26112e-09	-3.62212	0.183	0.075	0.000201754
KIAA1143	9.83278e-09	-3.13492	0.666	0.444	0.000214207
LRRC23	9.86902e-09	2.19597	0.148	0.054	0.000214997
USP21	1.01631e-08	2.61306	0.189	0.082	0.000221404
LAMC2	1.01758e-08	2.5979	0.372	0.237	0.000221681
TIGD7	1.04228e-08	2.00673	0.114	0.035	0.00022706
SLC1A5	1.0457e-08	2.08278	0.246	0.122	0.000227805
XRN2	1.05923e-08	-3.13072	0.372	0.218	0.000230752
NF2	1.06509e-08	-2.64247	0.826	0.587	0.000232029
COX17	1.07856e-08	2.49083	0.303	0.166	0.000234965
GPM6B	1.0897e-08	-2.40766	0.246	0.121	0.00023739
KLHL28	1.09764e-08	-2.48811	0.634	0.439	0.00023912
NME4	1.18093e-08	-6.18367	0.249	0.123	0.000257266
POC1B-GALNT4	1.19235e-08	-3.00254	0.562	0.357	0.000259753
IBA57	1.23794e-08	-4.47713	0.76	0.523	0.000269685
XBP1	1.26656e-08	-2.40651	0.42	0.25	0.00027592
NUP43	1.33697e-08	-2.42484	0.685	0.482	0.00029126
PDLIM5	1.36079e-08	-2.63764	0.864	0.61	0.000296448
TROAP	1.4096e-08	4.54787	0.066	0.012	0.000307082
RAD51AP1	1.41649e-08	2.64152	0.117	0.037	0.000308582
ZBTB18	1.41718e-08	-3.14282	0.174	0.071	0.000308733
KIF1B	1.48211e-08	-3.25729	0.678	0.468	0.000322879
LRRC58	1.49287e-08	-2.44277	0.83	0.565	0.000325222
PEX11B	1.49442e-08	-3.23175	0.218	0.1	0.000325559
CDC20	1.51801e-08	-4.00297	0.107	0.032	0.000330698
YOD1	1.53499e-08	2.3055	0.132	0.045	0.000334399
HLA-DRB6	1.54111e-08	-5.94244	0.044	0.164	0.000335732
ENTPD2	1.6387e-08	2.10689	0.073	0.015	0.000356992
CYB5R3	1.64009e-08	-2.93402	0.681	0.464	0.000357295
CBR1	1.64321e-08	-5.23179	0.262	0.134	0.000357974
GGH	1.65128e-08	-3.04004	0.218	0.103	0.000359732
ME2	1.67343e-08	-2.83485	0.808	0.558	0.000364557
OTX1	1.67388e-08	2.87511	0.101	0.029	0.000364655
SHC4	1.68368e-08	3.1187	0.101	0.029	0.00036679
IMMP2L	1.70217e-08	3.27859	0.205	0.091	0.000370817
RAB13	1.71306e-08	-3.69138	0.306	0.165	0.000373189
NCK1	1.72816e-08	-2.59824	0.312	0.171	0.00037648
KNSTRN	1.73501e-08	2.4731	0.142	0.053	0.000377973
JPX	1.80148e-08	-5.87981	0.719	0.498	0.000392452
FANCI	1.82796e-08	2.95594	0.11	0.034	0.000398222
DSEL	1.84575e-08	-2.21977	0.558	0.362	0.000402097
HOOK1	1.88129e-08	-7.06794	0.186	0.079	0.000409839
MRPS15	1.90725e-08	-2.55212	0.312	0.171	0.000415495
RAD23B	1.95092e-08	-4.74844	0.334	0.191	0.000425008
ALDH9A1	1.96649e-08	-4.85505	0.338	0.19	0.0004284
HEY2	2.02405e-08	-5.38301	0.136	0.047	0.00044094
UGT8	2.15917e-08	-4.61096	0.789	0.551	0.000470376
METTL14	2.19298e-08	2.35152	0.227	0.111	0.00047774
IPO9	2.34907e-08	-6.24918	0.703	0.506	0.000511745
PMPCA	2.45171e-08	-3.8886	0.303	0.162	0.000534105
DIAPH3	2.48324e-08	2.86159	0.088	0.023	0.000540973
KLK6	2.50759e-08	3.19339	0.098	0.028	0.000546279
RPL28	2.51107e-08	-6.40531	0.562	0.376	0.000547036
PRTFDC1	2.53438e-08	-5.30387	0.136	0.049	0.000552115
LCP2	2.53603e-08	-8.63668	0.009	0.108	0.000552475
FLOT1	2.64544e-08	2.48658	0.36	0.208	0.00057631
KIF3A	2.69959e-08	-3.08816	0.744	0.526	0.000588105
RAB21	2.76268e-08	-4.03977	0.584	0.383	0.00060185
SUPT16H	2.77281e-08	-3.83186	0.379	0.224	0.000604056
MESDC2	2.78321e-08	-2.05323	0.549	0.367	0.000606323
ANKRD12	2.79885e-08	-2.26594	0.707	0.5	0.000609729
RPL23AP7	2.92046e-08	-5.32443	0.249	0.126	0.000636222
ZNF99	2.92209e-08	-10.0866	0.445	0.277	0.000636578
CUL2	2.95998e-08	-5.02907	0.23	0.11	0.000644833
LGR4	3.04173e-08	5.04019	0.123	0.041	0.000662641
C1orf56	3.05404e-08	-2.21304	0.713	0.48	0.000665322
AQP4-AS1	3.12771e-08	-6.29458	0.473	0.288	0.000681371
TRAF3IP2	3.1652e-08	-4.76222	0.864	0.608	0.000689539
EDN3	3.39224e-08	2.43739	0.076	0.017	0.000738999
MRPL48	3.39616e-08	2.05648	0.192	0.086	0.000739854
LANCL1	3.45896e-08	-3.11791	0.227	0.111	0.000753534
PPM1D	3.52944e-08	-2.27086	0.511	0.331	0.000768888
PSMA1	3.55264e-08	2.14503	0.435	0.281	0.000773942
TFB2M	3.57071e-08	2.86443	0.196	0.09	0.000777879
C4orf46	3.72727e-08	-2.31658	0.132	0.048	0.000811985
RCN2	3.78494e-08	-2.023	0.306	0.171	0.000824549
CNTNAP3B	3.79486e-08	4.30945	0.098	0.028	0.00082671
MLANA	3.81649e-08	-7.14882	0.546	0.348	0.000831423
TRIM45	3.91545e-08	-2.69958	0.722	0.495	0.000852981
TPX2	3.93539e-08	3.67893	0.098	0.029	0.000857325
LRPAP1	3.94799e-08	-2.9657	0.836	0.59	0.000860071
ILF3-AS1	3.96294e-08	-4.7346	0.722	0.506	0.000863327
NCAPG2	3.9768e-08	-2.94904	0.126	0.044	0.000866347
PCYOX1	4.04981e-08	-2.07184	0.716	0.495	0.000882251
HSPA9	4.11293e-08	-2.78787	0.438	0.283	0.000896002
GPRC5A	4.1559e-08	-4.59429	0.211	0.099	0.000905362
CDK12	4.45084e-08	-3.1645	0.281	0.146	0.000969615
LINC00491	4.45355e-08	-3.73872	0.356	0.2	0.000970207
SPAST	4.53256e-08	-2.89385	0.773	0.555	0.000987419
METTL2B	4.5596e-08	-2.23985	0.744	0.503	0.000993308
CDK1	4.69345e-08	3.96932	0.098	0.029	0.00102247
VPS53	4.72604e-08	-2.47636	0.773	0.544	0.00102957
KDM1B	4.79254e-08	-4.20284	0.177	0.074	0.00104406
SAT2	4.79608e-08	2.04164	0.24	0.123	0.00104483
OTUB1	4.85042e-08	-2.70011	0.442	0.269	0.00105667
ZNF397	5.01341e-08	-4.90797	0.132	0.048	0.00109217
CASK	5.06133e-08	2.0574	0.23	0.113	0.00110261
CAP1	5.06372e-08	-2.57247	0.568	0.376	0.00110313
SLMAP	5.19117e-08	2.28679	0.227	0.113	0.0011309
ASB6	5.41129e-08	-2.41709	0.678	0.466	0.00117885
TRIP13	5.47887e-08	-7.5502	0.549	0.376	0.00119357
FGFR1	5.72569e-08	-4.62085	0.259	0.136	0.00124734
CCDC6	5.72751e-08	-2.38974	0.215	0.102	0.00124774
IK	5.85023e-08	-5.00948	0.42	0.259	0.00127447
ESYT2	5.99804e-08	-3.77964	0.817	0.556	0.00130667
ADK	6.39937e-08	2.04805	0.281	0.155	0.0013941
MBOAT1	6.42593e-08	-3.34977	0.924	0.702	0.00139989
MTF1	6.49172e-08	-2.9777	0.502	0.325	0.00141422
KIF2C	6.57805e-08	2.73051	0.076	0.018	0.00143303
PRRC1	6.72481e-08	-5.05662	0.309	0.174	0.001465
SAMD12	6.79119e-08	-6.68485	0.356	0.205	0.00147946
RAP1GDS1	6.91416e-08	-4.86051	0.385	0.233	0.00150625
MLLT6	7.11969e-08	-2.22702	0.599	0.403	0.00155102
ZNF490	7.17932e-08	-3.31644	0.886	0.624	0.00156402
DTX3	7.30051e-08	2.3286	0.132	0.048	0.00159042
TRIM35	7.33494e-08	-2.40545	0.259	0.131	0.00159792
UTP23	7.39263e-08	-2.4646	0.722	0.503	0.00161048
APOBEC3B	7.7327e-08	3.19324	0.095	0.028	0.00168457
DMC1	7.7964e-08	-8.61049	0.719	0.479	0.00169845
PRPF31	7.87796e-08	-4.03475	0.259	0.137	0.00171621
FLVCR1	7.88644e-08	-4.45284	0.726	0.502	0.00171806
ADAMTS9-AS2	7.91225e-08	3.54387	0.066	0.014	0.00172368
TNNT1	8.12893e-08	-3.82647	0.117	0.04	0.00177089
MYSM1	8.29177e-08	-4.69468	0.256	0.136	0.00180636
PCBD1	8.36293e-08	2.03904	0.233	0.116	0.00182186
SLC25A32	8.57054e-08	-2.45925	0.754	0.528	0.00186709
SP4	8.6235e-08	-7.3224	0.435	0.285	0.00187863
TMEM87A	8.71289e-08	-3.77028	0.445	0.285	0.0018981
RAD18	8.73139e-08	2.06103	0.167	0.072	0.00190213
SRC	8.7657e-08	2.06301	0.107	0.035	0.00190961
NDUFAF7	9.01717e-08	-3.05657	0.524	0.348	0.00196439
OPHN1	9.2266e-08	-3.67212	0.912	0.64	0.00201001
MSL3P1	9.28754e-08	3.11233	0.101	0.031	0.00202329
TMEM67	9.31589e-08	2.09466	0.196	0.09	0.00202947
RAB11FIP4	9.48324e-08	-2.10885	0.268	0.143	0.00206592
SPDL1	9.64687e-08	2.49864	0.114	0.039	0.00210157
ARHGEF17	9.68798e-08	2.591	0.136	0.051	0.00211053
CKAP2L	9.8062e-08	5.34156	0.047	0.007	0.00213628
MAPK8	1.01569e-07	2.45923	0.148	0.06	0.00221268
CENPN	1.02682e-07	-2.70054	0.568	0.376	0.00223692
HIGD2A	1.02869e-07	-4.63798	0.297	0.167	0.00224099
FAM111B	1.03784e-07	-3.16464	0.218	0.104	0.00226094
TTC33	1.04145e-07	2.07116	0.155	0.064	0.00226879
HEATR5A	1.04149e-07	-3.38849	0.675	0.467	0.00226889
MRPS27	1.05431e-07	3.13992	0.464	0.311	0.00229682
XKR9	1.05747e-07	-4.1944	0.751	0.518	0.00230369
COQ9	1.06064e-07	2.45122	0.189	0.087	0.0023106
C2orf27A	1.08329e-07	3.22995	0.155	0.065	0.00235995
TBCCD1	1.0837e-07	-2.93939	0.697	0.494	0.00236084
ZNF518B	1.09881e-07	2.5613	0.161	0.066	0.00239377
OVCH2	1.13519e-07	4.02108	0.054	0.009	0.00247302
HIF3A	1.13522e-07	-2.49272	0.539	0.356	0.00247307
ELOF1	1.14974e-07	-4.31918	0.271	0.147	0.00250472
ZNF566	1.20799e-07	-3.25224	0.524	0.344	0.00263161
RHD	1.20912e-07	-6.14054	0.565	0.368	0.00263406
PELI1	1.22234e-07	-2.37539	0.334	0.191	0.00266287
SMC2	1.23603e-07	-5.63437	0.164	0.069	0.00269268
DCLRE1C	1.26442e-07	-3.3096	0.287	0.159	0.00275453
CCNT2	1.26695e-07	-4.14373	0.268	0.143	0.00276005
VRK1	1.27268e-07	-5.08471	0.139	0.053	0.00277253
ING5	1.27695e-07	-4.07973	0.511	0.337	0.00278183
FBXO17	1.3163e-07	-7.20408	0.262	0.138	0.00286756
NLRC3	1.34686e-07	-5.46813	0.751	0.5	0.00293413
GDE1	1.34927e-07	2.47985	0.233	0.122	0.00293939
CCDC181	1.3654e-07	2.05561	0.069	0.016	0.00297452
RCOR3	1.39534e-07	-3.48558	0.265	0.143	0.00303974
RPS6KA6	1.45091e-07	-4.20896	0.539	0.347	0.00316081
MED19	1.46229e-07	-4.97277	0.256	0.135	0.0031856
HIBCH	1.47214e-07	2.12234	0.23	0.12	0.00320707
ZNF850	1.47959e-07	-5.49674	0.849	0.592	0.00322329
C19orf33	1.57285e-07	2.46352	0.104	0.034	0.00342645
LINC00924	1.6499e-07	-8.4771	0.628	0.425	0.00359432
HLA-DRA	1.70548e-07	-6.36473	0.076	0.191	0.00371539
PLEK	1.72785e-07	-6.71279	0.013	0.104	0.00376413
DAZAP1	1.73895e-07	3.36225	0.215	0.107	0.00378831
UPF2	1.73999e-07	-10.1359	0.391	0.242	0.00379057
HLA-DRB1	1.74279e-07	-8.4462	0.104	0.224	0.00379667
RREB1	1.7611e-07	-3.56122	0.492	0.332	0.00383656
MARVELD3	1.76338e-07	-4.57974	0.716	0.491	0.00384153
GLTP	1.78308e-07	-2.68156	0.855	0.598	0.00388444
FUT1	1.80651e-07	-3.46486	0.719	0.486	0.00393549
AHCYL1	1.81871e-07	-2.54294	0.243	0.126	0.00396206
BDP1	1.8651e-07	-3.69647	0.382	0.233	0.00406312
TMEM206	1.88969e-07	-2.58271	0.167	0.072	0.00411669
SLC35A3	1.92107e-07	-3.36118	0.65	0.452	0.00418506
C6orf52	1.92903e-07	2.20189	0.057	0.011	0.00420239
CTTNBP2NL	1.998e-07	2.30929	0.227	0.118	0.00435264
SPARC	2.01755e-07	3.23489	0.356	0.217	0.00439524
YTHDC1	2.03352e-07	-2.07588	0.435	0.274	0.00443002
PFKFB2	2.043e-07	-2.64044	0.199	0.095	0.00445067
GPATCH2	2.05266e-07	-4.54284	0.202	0.097	0.00447172
YPEL1	2.07502e-07	-2.74412	0.543	0.363	0.00452043
ZXDC	2.09612e-07	-2.42085	0.716	0.515	0.0045664
PXMP4	2.11382e-07	-3.9524	0.801	0.56	0.00460495
EYA3	2.12088e-07	-3.32613	0.697	0.514	0.00462033
TBCE	2.12186e-07	2.08021	0.164	0.071	0.00462247
HLA-DMB	2.12699e-07	-11.3509	0	0.08	0.00463366
HIPK3	2.15139e-07	-2.07838	0.401	0.255	0.0046868
SS18L2	2.15235e-07	-2.23396	0.29	0.159	0.0046889
PAF1	2.15417e-07	-3.76814	0.259	0.141	0.00469287
TRAPPC2	2.33028e-07	-3.35335	0.912	0.636	0.00507651
PIN4P1	2.33353e-07	-5.33724	0.306	0.17	0.00508359
ZNF621	2.34768e-07	-2.68745	0.574	0.378	0.00511443
APOBEC3F	2.35086e-07	-3.04572	0.593	0.38	0.00512134
CSTF3	2.37921e-07	2.06338	0.208	0.104	0.00518312
TMOD1	2.38984e-07	-3.80953	0.123	0.045	0.00520626
FBXW9	2.39851e-07	2.29172	0.123	0.046	0.00522516
PDE5A	2.52889e-07	2.29748	0.139	0.055	0.00550919
COQ4	2.5316e-07	-3.05581	0.189	0.088	0.00551508
FOXP4	2.5374e-07	-3.9299	0.438	0.28	0.00552773
STAC2	2.61743e-07	-3.30844	0.574	0.409	0.00570207
NMNAT3	2.65681e-07	3.01732	0.088	0.026	0.00578786
CXorf56	2.69729e-07	-2.95276	0.735	0.528	0.00587606
HTRA4	2.71559e-07	-7.66693	0.479	0.309	0.00591592
SGCB	2.71826e-07	-3.80168	0.707	0.504	0.00592173
ALKBH6	2.82409e-07	2.20831	0.155	0.065	0.00615229
NRXN3	2.82437e-07	-2.31436	0.483	0.308	0.00615289
SMPDL3B	2.86125e-07	2.82114	0.11	0.039	0.00623322
ZKSCAN3	2.87871e-07	-3.48669	0.792	0.557	0.00627127
BCS1L	2.91718e-07	-4.51285	0.189	0.089	0.00635507
TYW1B	3.02633e-07	-3.28217	0.148	0.061	0.00659287
ARHGEF12	3.07858e-07	2.23052	0.17	0.076	0.00670669
ZYG11A	3.12124e-07	-2.96542	0.659	0.458	0.00679961
NOTCH2NL	3.14875e-07	-3.05524	0.423	0.264	0.00685955
CCHCR1	3.19954e-07	-2.86306	0.142	0.057	0.00697019
MSMO1	3.23132e-07	-2.82992	0.549	0.377	0.00703943
GRHL3	3.23162e-07	3.26304	0.076	0.02	0.00704008
GMEB1	3.27732e-07	-2.077	0.546	0.368	0.00713964
LHPP	3.30775e-07	-4.83396	0.17	0.076	0.00720594
SORD	3.41869e-07	2.34299	0.192	0.092	0.00744762
SBF2-AS1	3.53478e-07	-4.62596	0.388	0.233	0.00770052
HLA-DRB5	3.55142e-07	-8.85553	0.082	0.195	0.00773678
ARRDC3-AS1	3.5931e-07	-5.34985	0.675	0.463	0.00782757
MKI67	3.59711e-07	4.52638	0.066	0.016	0.0078363
RFT1	3.6031e-07	-3.96544	0.707	0.49	0.00784936
FOXK1	3.66627e-07	-7.74599	0.864	0.623	0.00798697
FLCN	3.72872e-07	-3.61875	0.823	0.585	0.00812301
PRPF8	3.83194e-07	-4.731	0.331	0.192	0.00834788
TNS4	3.88264e-07	2.40897	0.312	0.187	0.00845834
RCC1	3.91414e-07	2.45393	0.151	0.066	0.00852696
VPS45	4.05606e-07	-5.07369	0.281	0.154	0.00883613
CDK6	4.07329e-07	-2.51229	0.221	0.113	0.00887367
YIPF2	4.08907e-07	2.46008	0.303	0.178	0.00890803
SFXN1	4.09419e-07	-3.9514	0.596	0.406	0.00891918
LINC00371	4.12009e-07	-7.0767	0.148	0.061	0.00897562
IQCJ-SCHIP1	4.31115e-07	5.02131	0.035	0.003	0.00939184
RBPMS	4.36544e-07	-4.41091	0.202	0.1	0.00951011
PNPT1	4.40303e-07	-2.19721	0.877	0.637	0.009592
PSMD5-AS1	4.42646e-07	-3.15967	0.429	0.264	0.00964303
TM7SF3	4.50935e-07	-2.54881	0.483	0.329	0.00982361
PPP6C	4.53644e-07	-2.33785	0.265	0.141	0.00988263
ZNF711	4.55574e-07	5.48588	0.145	0.062	0.00992468

## Sheet: 2.Enriched pathways
Pathway name	Count	p-value	FDR
Type I hemidesmosome assembly	4	1.28384e-05	0.00985985
Recognition of DNA damage by PCNA-containing replication complex	5	6.31502e-05	0.0242497
Non-integrin membrane-ECM interactions	6	0.000199	0.0352891
PCNA-Dependent Long Patch Base Excision Repair	4	0.000207983	0.0352891
Resolution of Abasic Sites (AP sites)	5	0.000229747	0.0352891
Cell Cycle Checkpoints	13	0.000335209	0.0385773
DNA Repair	14	0.000351616	0.0385773
Resolution of AP sites via the multiple-nucleotide patch replacement pathway	4	0.000491097	0.0414566
Cell-Cell communication	8	0.0005561	0.0414566
DNA Damage Bypass	5	0.000615433	0.0414566
Mitotic Anaphase	11	0.000625368	0.0414566
Mitotic Metaphase and Anaphase	11	0.000647759	0.0414566
Mitotic Prometaphase	10	0.000750326	0.0434044
Transcriptional Regulation by TP53	14	0.000823202	0.0434044
RHO GTPases Activate Formins	8	0.00095321	0.0434044
Mismatch repair (MMR) directed by MSH2:MSH6 (MutSalpha)	3	0.000960775	0.0434044
Mismatch repair (MMR) directed by MSH2:MSH3 (MutSbeta)	3	0.000960775	0.0434044
Anchoring fibril formation	3	0.00118828	0.0480315
Mismatch Repair	3	0.00118828	0.0480315

## Sheet: 3.Signature genes
Genes in prognostic signature
KRT17
TFAP2A
KRT5
HSPA1B
MRPS35
TAGLN
RPS21
RPL37A
CSRP1
SOX9
MPDZ
RBBP8
DSG1
MRPS26
LRP6
MYLK
TNFRSF12A
PCNA
ACTG2
CRIP2
IRX1
IRX2
DYNLRB1
ATP5EP2
TOMM20
DCTPP1
ID4
DBN1
SNHG15
C2orf40
PHGDH
NOTCH3
RFC4
CNN1
TRIM29
LAMB3
RERG
PALLD
ERC1
DMKN
COL17A1
MAP2
GALNT3
SLC39A4
KRT16
SNHG6
GRAMD3
DHCR7
RBM25
HILPDA
LCLAT1
PKP4
TGFB2
BYSL
PLOD2
UCHL1
BARX2
WDR45B
SNAPC2
SEMA3C
USP1
EPAS1
NCBP2-AS2
GUSBP1
PCCB
AGAP1
SFN
ASAP2
STK3
DAP3
KPNA2
PHF14
LTBP1
TPM2
BIRC5
SSRP1
SMPD4
BMPR1A
TPRKB
PDGFA
PTK7
MIR205HG
SRD5A1
VAMP8
MAP7
PSMF1
MYH11
TANC1
ARHGAP21
EXOC3
CENPE
KIF1A
C11orf1
NINL
FADS2
KRT83
NOP2
WDR35
AMOTL2
SLC19A2
TTK
POLR2B
DHPS
NUF2
ZNF462
TAS2R20
SOCS6
MT1X
ABCB6
FARP2
APEX1
NPIPA1
ACYP1
RPA3
VMP1
EXOSC5
FOXO3
GRP
SH3RF1
UTP20
RABIF
CHPT1
PTTG1
EFHC1
PMS2
UBE2Q1
CCT6P1
IMMP1L
SDHAF1
UBE2R2
AGRN
HIST2H2AC
AURKB
CDH3
TUBG2
FAM185A
RING1
CA9
ROPN1B
TRAPPC5
PPP1R14A
FAM86DP
CA3
SMC4
TP63
SMIM7
TBX19
CBY1
KCNMB1
COL4A5
DTYMK
TYW1
SDK2
SCRG1
NTHL1
COQ3
SUPV3L1
ITGB6
RIPK4
MTFR1
SNHG11
LINC00116
TET1
HMBS
LRRC23
USP21
LAMC2
TIGD7
SLC1A5
COX17
TROAP
RAD51AP1
YOD1
ENTPD2
OTX1
SHC4
IMMP2L
KNSTRN
FANCI
METTL14
DIAPH3
KLK6
FLOT1
LGR4
EDN3
MRPL48
PSMA1
TFB2M
CNTNAP3B
TPX2
CDK1
SAT2
CASK
SLMAP
ADK
KIF2C
DTX3
APOBEC3B
ADAMTS9-AS2
PCBD1
RAD18
SRC
MSL3P1
TMEM67
SPDL1
ARHGEF17
CKAP2L
MAPK8
TTC33
MRPS27
COQ9
C2orf27A
ZNF518B
OVCH2
GDE1
CCDC181
HIBCH
C19orf33
DAZAP1
C6orf52
CTTNBP2NL
SPARC
TBCE
CSTF3
FBXW9
PDE5A
NMNAT3
ALKBH6
SMPDL3B
ARHGEF12
GRHL3
SORD
MKI67
TNS4
RCC1
YIPF2
IQCJ-SCHIP1
ZNF711

## Sheet: 4.RSS
Transcription factor	Regulon specificity score
SOX4_extended (33g)	0.0344856
JUND_extended (66g)	0.0343996
SOX4 (24g)	0.033376
TWIST1 (96g)	0.0276776
FOS_extended (31g)	0.0275156
TWIST1_extended (98g)	0.0274122
FOSB_extended (119g)	0.0269128
JUN_extended (94g)	0.0262526
JUN (44g)	0.0262526
IRF1_extended (143g)	0.0173564
SPI1_extended (205g)	0.0158914
SPI1 (198g)	0.0158914
IRF1 (110g)	0.0158914
TCF4_extended (29g)	0.0138607
IRF8_extended (117g)	0.0125845
IRF8 (54g)	0.0112927
NFKB1_extended (39g)	0.00799762
ELF3_extended (395g)	0.00799762
POLR2A_extended (218g)	0.00799762
POLR2A (183g)	0.00799762
GRHL1_extended (45g)	0.00624916
GRHL1 (41g)	0.00624916
ETS2_extended (29g)	0.00440287
FOXK1_extended (17g)	0.00440287
PGR_extended (35g)	0.00440287
YBX1 (12g)	0.00440287
KDM5B_extended (206g)	0.00440287
FLI1_extended (54g)	0.00240478
IRF7_extended (73g)	0.00240478
IRF7 (59g)	0.00240478
NR1H2_extended (31g)	0.00240478
TBX21_extended (17g)	0.00240478
TBX21 (10g)	0.00240478
SPDEF (75g)	0.00240478
STAT2_extended (21g)	0.00240478
EGR2_extended (25g)	0.00240478
MAZ_extended (65g)	0.00240478
MAFF_extended (49g)	0.00240478
ERG_extended (179g)	0.00219901
POU2F2 (20g)	0
POU2F2_extended (21g)	0
ELF1_extended (82g)	0
ELF1 (68g)	0
