# Supplementary material for: Identification of cell subpopulations associated with disease phenotypes from scRNA-seq data using PACSI
Source: BMC Biol. 2023 Jul 19;21:159. doi: 10.1186/s12915-023-01658-3 (PMC10354926; doi:10.1186/s12915-023-01658-3)
Supplement: Supplementary file 4 — Additional file 4. Table with differential expression genes in PACSI-identified cells associated with good immunotherapy response versus all other cells. Table with Hallmark pathways enrichment of differential expression genes between PACSI-identified cells associated with good immunotherapy response versus all other cells. Table with full list of genes in PACSI-derived signature associated with good immunotherapy response. Table with the specificity scores of regulons in PACSI-identified cells associated with good immunotherapy response. [file 12915_2023_1658_MOESM4_ESM.xlsx]

## Sheet: Summary
Descriptions:
1. Differential expression genes: All differential expression genes in PACSI-identified cells associated with good immunotherapy response versus all other cells with adjusted p-value < 0.01 and and the absolute log 2 (fold change) (log 2 FC) > 2. pct.1: Gene expression percentage in PACSI-identified cells. pct.2: Gene expression percentage in all other cells. The FDR was the adjusted p-value calc…
2. Enriched pathways: Hallmark pathways enrichment of differential expression genes between PACSI-identified cells associated with good immunotherapy response versus all other cells.
3. Signature genes: Full list of genes in PACSI-derived signature associated with good immunotherapy response.
4. RSS: The specificity scores of regulons in PACSI-identified cells associated with good immunotherapy response.

## Sheet: 1.Differential expression genes
Gene Symbol	p-value	log2FC	pct.1	pct.2	FDR
HLA-DRB1	0	-2.94394	0.296	0.754	0
CD74	0	-2.31958	0.616	0.914	0
HLA-DPA1	4.82312e-308	-2.69716	0.354	0.758	1.1098e-303
HLA-DRB5	2.29324e-303	-2.89824	0.268	0.702	5.27675e-299
HLA-DPB1	1.85888e-285	-2.43402	0.363	0.746	4.27729e-281
HLA-DRB6	4.01648e-269	-2.15669	0.244	0.655	9.24193e-265
HLA-DRA	8.43644e-267	-2.68171	0.253	0.649	1.94123e-262
HLA-DQB1	2.80921e-266	-2.54598	0.186	0.581	6.46399e-262
HLA-DQA1	8.24594e-245	-3.15512	0.138	0.51	1.89739e-240
HLA-DMA	4.94305e-197	-2.17803	0.205	0.54	1.1374e-192
HAVCR2	9.7728e-184	-2.01373	0.67	0.866	2.24872e-179
CNN3	4.51106e-183	2.01772	0.467	0.154	1.03799e-178
HLA-DQA2	1.33209e-173	-2.03149	0.121	0.424	3.06513e-169
S100A13	1.47967e-173	2.79926	0.436	0.146	3.40473e-169
HLA-DQB2	1.08855e-172	-2.20543	0.101	0.389	2.50476e-168
LMNA	4.12831e-169	2.51148	0.546	0.258	9.49924e-165
SERPINE2	1.79935e-168	3.16519	0.447	0.159	4.14032e-164
S100B	4.87616e-167	3.15324	0.434	0.157	1.122e-162
TYR	1.00136e-164	3.60251	0.38	0.113	2.30413e-160
CTTN	2.19727e-164	2.19946	0.512	0.196	5.05591e-160
STXBP1	5.9745e-153	2.28422	0.401	0.128	1.37473e-148
SNCA	6.18681e-153	2.57102	0.381	0.118	1.42358e-148
MFGE8	4.20293e-150	2.9707	0.428	0.157	9.67095e-146
TIMP3	9.52066e-146	2.12616	0.346	0.096	2.1907e-141
MIA	1.46771e-144	3.59158	0.325	0.082	3.37719e-140
APOD	8.7252e-142	3.33352	0.392	0.138	2.00767e-137
HLA-DMB	4.34709e-140	-2.46299	0.104	0.352	1.00027e-135
GNG12	4.60719e-136	2.13946	0.364	0.114	1.06012e-131
VAT1	6.98862e-136	2.59411	0.531	0.289	1.60808e-131
PMEL	2.2778e-135	3.01094	0.435	0.192	5.24121e-131
LYZ	2.2231e-133	-2.42118	0.909	0.964	5.11534e-129
ST3GAL4	1.68865e-132	2.44476	0.358	0.116	3.88558e-128
TMEM98	3.13282e-131	2.58311	0.32	0.088	7.20862e-127
GPR143	1.17448e-129	2.16916	0.322	0.087	2.70247e-125
PIR	2.76422e-127	2.28027	0.311	0.085	6.36047e-123
NSG1	1.71871e-125	2.81632	0.309	0.087	3.95476e-121
CCND1	1.18091e-124	3.90129	0.416	0.174	2.71727e-120
CSPG4	1.40952e-123	2.62812	0.327	0.102	3.24332e-119
STMN1	2.30147e-122	2.50787	0.773	0.672	5.29568e-118
CYBB	1.0166e-120	-2.49055	0.047	0.242	2.3392e-116
CDH19	1.54212e-120	3.10677	0.282	0.073	3.54842e-116
PLEK	1.71182e-118	-2.27737	0.087	0.307	3.9389e-114
S100A1	3.4407e-118	2.69028	0.276	0.07	7.91706e-114
MITF	7.46569e-118	2.58375	0.392	0.163	1.71785e-113
FXYD3	5.52155e-116	2.86677	0.249	0.053	1.27051e-111
HLA-DOA	4.98736e-115	-2.07584	0.505	0.713	1.14759e-110
PFN2	7.37294e-113	2.47186	0.308	0.097	1.69651e-108
CAPN3	1.07581e-112	3.05148	0.388	0.174	2.47543e-108
LGALS1	1.763e-110	2.20089	0.598	0.385	4.05666e-106
TRIM2	1.26766e-107	2.02044	0.312	0.102	2.9169e-103
LOC100126784	1.60691e-106	2.08778	0.246	0.06	3.6975e-102
SLC24A5	2.62704e-106	2.34344	0.261	0.068	6.04481e-102
CDK2	2.39705e-103	2.01401	0.414	0.193	5.51561e-99
GJB1	9.95373e-103	2.28579	0.231	0.051	2.29035e-98
RNASE6	1.49533e-101	-2.19862	0.031	0.194	3.44075e-97
NCF1	9.44842e-100	-2.18955	0.099	0.3	2.17408e-95
TUBB2B	1.65109e-99	2.54338	0.271	0.081	3.79916e-95
BIRC7	8.04201e-98	2.57312	0.265	0.076	1.85047e-93
GDF15	5.10251e-92	2.4506	0.263	0.083	1.17409e-87
CSAG1	7.77072e-91	2.63012	0.222	0.054	1.78804e-86
ROPN1B	1.6738e-90	2.3068	0.221	0.054	3.85141e-86
VCAM1	3.49841e-90	-2.0476	0.046	0.206	8.04985e-86
ATP1A1	5.28035e-90	2.36956	0.597	0.431	1.21501e-85
MS4A6A	8.69755e-90	-3.73476	0.039	0.19	2.00131e-85
ST6GALNAC2	5.42409e-88	2.21466	0.228	0.061	1.24808e-83
QPCT	6.20009e-88	3.27359	0.309	0.127	1.42664e-83
CRNDE	7.60724e-88	2.01757	0.22	0.057	1.75043e-83
CRYAB	4.35776e-87	2.70106	0.253	0.077	1.00272e-82
XAGE1E	6.95533e-86	2.10093	0.238	0.07	1.60042e-81
XAGE1A	7.01442e-86	2.0426	0.238	0.07	1.61402e-81
XAGE1D	8.08314e-86	2.075	0.238	0.07	1.85993e-81
XAGE1C	9.33129e-86	2.06721	0.238	0.07	2.14713e-81
MPEG1	9.96765e-86	-2.91403	0.093	0.264	2.29356e-81
XAGE1B	1.00456e-85	2.05575	0.238	0.07	2.3115e-81
NAPSB	1.25123e-85	-2.55642	0.052	0.211	2.87908e-81
TUBB3	1.25559e-85	2.76075	0.237	0.07	2.8891e-81
ETV4	5.54277e-85	2.26731	0.217	0.057	1.27539e-80
PCDHGC3	9.86823e-85	2.01801	0.286	0.104	2.27068e-80
LY86	5.92166e-84	-2.01851	0.038	0.185	1.36257e-79
MAGEA3	1.17642e-83	2.16715	0.247	0.076	2.70693e-79
EVA1A	5.24688e-83	2.42569	0.188	0.04	1.20731e-78
MAGEA6	6.5754e-83	2.13809	0.246	0.077	1.513e-78
LILRB4	1.97311e-82	-4.73481	0.014	0.133	4.54013e-78
FCGR3A	1.18813e-81	-2.67425	0.035	0.174	2.73389e-77
MLANA	4.19697e-81	2.50533	0.825	0.778	9.65723e-77
AIF1	1.42949e-80	-3.23909	0.038	0.177	3.28926e-76
LINC00473	2.62302e-80	2.5026	0.189	0.044	6.03557e-76
TYROBP	1.50732e-78	-3.19138	0.039	0.176	3.46835e-74
EMP1	2.14299e-76	2.58613	0.268	0.102	4.93102e-72
ITGA3	2.27263e-76	2.3784	0.204	0.058	5.22931e-72
LILRB2	2.51299e-76	-2.70783	0.058	0.203	5.78239e-72
GSTP1	9.08786e-76	2.21466	0.67	0.557	2.09112e-71
ITGAX	1.52413e-75	-2.09234	0.313	0.5	3.50703e-71
RAB17	3.24996e-75	2.29336	0.195	0.051	7.47816e-71
MNDA	3.42729e-75	-2.53243	0.015	0.129	7.8862e-71
MLPH	2.83479e-74	2.45141	0.431	0.272	6.52284e-70
APOC2	1.36047e-73	2.94043	0.174	0.04	3.13045e-69
S100A6	5.53774e-73	2.34225	0.72	0.61	1.27423e-68
CSF1R	9.25586e-73	-3.82255	0.018	0.129	2.12977e-68
GYG2	2.31381e-72	2.19638	0.224	0.074	5.32408e-68
MS4A7	3.12223e-72	-2.82562	0.376	0.559	7.18426e-68
CD86	5.30862e-72	-2.14597	0.024	0.143	1.22151e-67
LGALS3	9.00614e-72	2.49858	0.47	0.323	2.07231e-67
FGL2	1.55252e-71	-2.30461	0.373	0.548	3.57235e-67
SEMA4A	4.55355e-71	-2.02797	0.053	0.193	1.04777e-66
MAGEA12	6.89851e-69	2.22268	0.191	0.053	1.58735e-64
LOC340357	4.44594e-68	2.22813	0.16	0.036	1.02301e-63
TRIM63	1.07883e-67	2.23894	0.183	0.05	2.48238e-63
PROS1	1.83334e-67	2.05916	0.245	0.094	4.21852e-63
IFI30	4.0054e-66	-3.54502	0.181	0.337	9.21643e-62
CD163	1.69894e-65	-3.92996	0.013	0.11	3.90927e-61
FAM26F	3.9805e-65	-3.72087	0.043	0.165	9.15913e-61
TMEM176B	6.22971e-65	-4.70825	0.024	0.131	1.43346e-60
ROPN1	8.23695e-65	2.01113	0.18	0.05	1.89532e-60
TRIML2	1.97628e-64	3.71196	0.1	0.007	4.54743e-60
C1QC	2.33371e-64	-6.32334	0.021	0.125	5.36986e-60
CXCL16	8.73837e-64	-2.16504	0.559	0.714	2.0107e-59
STK32A	1.66976e-63	2.28014	0.197	0.062	3.84212e-59
ENTHD1	5.34347e-63	2.07177	0.126	0.021	1.22953e-58
TMEM255A	7.31458e-63	2.40512	0.161	0.041	1.68308e-58
TNFRSF12A	2.66587e-62	2.56739	0.195	0.062	6.13416e-58
MATN2	2.99047e-62	2.17503	0.173	0.049	6.88108e-58
NCF2	9.68651e-62	-2.38901	0.026	0.132	2.22887e-57
RCAN1	2.73961e-61	2.22936	0.251	0.103	6.30385e-57
PLXDC2	2.87467e-61	-2.14213	0.018	0.116	6.61461e-57
HCK	3.22018e-61	-2.4188	0.02	0.12	7.40963e-57
FCGR1A	5.25475e-60	-3.36342	0.009	0.096	1.20912e-55
IGSF6	2.47717e-59	-3.95049	0.027	0.13	5.69997e-55
CKS1B	2.68965e-59	2.01838	0.35	0.19	6.18888e-55
LRRC25	2.03596e-58	-2.08263	0.557	0.701	4.68475e-54
MSR1	2.7359e-58	-2.47627	0.019	0.114	6.2953e-54
SLCO2B1	3.77673e-58	-3.5112	0.011	0.097	8.69026e-54
MS4A4A	6.26586e-58	-3.31652	0.013	0.101	1.44177e-53
PTGR1	7.2373e-58	2.08214	0.234	0.095	1.6653e-53
CD180	2.59837e-57	-2.01015	0.026	0.128	5.97885e-53
CD14	2.64411e-57	-4.18233	0.027	0.127	6.08409e-53
FCER1G	4.2556e-57	-2.95456	0.059	0.177	9.79214e-53
PTPLA	2.79049e-56	2.1764	0.165	0.049	6.42093e-52
LINC00518	4.57888e-56	2.12838	0.188	0.065	1.0536e-51
LST1	9.03734e-56	-2.36249	0.044	0.157	2.07949e-51
TMEM176A	9.09038e-56	-3.47298	0.014	0.101	2.0917e-51
SEMA3B	4.0044e-55	2.4127	0.17	0.053	9.21412e-51
P4HA2	5.20447e-55	2.05329	0.226	0.092	1.19755e-50
ERBB3	9.23544e-55	2.42711	0.519	0.409	2.12507e-50
TUBB4A	1.21994e-54	2.27273	0.213	0.082	2.80707e-50
CA8	3.40939e-54	2.18119	0.134	0.032	7.84502e-50
C1QA	3.64623e-54	-6.82426	0.023	0.116	8.38998e-50
MAGEA2B	6.2857e-54	2.127	0.16	0.047	1.44634e-49
CITED1	1.14365e-53	2.17311	0.111	0.019	2.63153e-49
PAEP	1.63417e-53	3.96429	0.098	0.013	3.76023e-49
BCAN	3.64302e-53	2.40635	0.18	0.06	8.38258e-49
KLRC3	5.3206e-53	-2.00552	0.052	0.166	1.22427e-48
CSF3R	1.56711e-52	-2.12303	0.02	0.11	3.60593e-48
LOC146481	3.39174e-52	2.24476	0.113	0.021	7.80439e-48
FCRL1	3.94585e-52	-2.04463	0.162	0.312	9.07941e-48
APOBEC3A	1.30461e-51	-2.42401	0.618	0.751	3.00191e-47
FPR1	1.91408e-51	-2.14025	0.011	0.091	4.4043e-47
BAMBI	2.48859e-51	2.12131	0.14	0.038	5.72625e-47
PLBD1	1.15257e-50	-2.525	0.032	0.128	2.65207e-46
FPR3	1.7833e-50	-2.43015	0.016	0.098	4.10337e-46
TYMS	2.13399e-50	2.26271	0.209	0.086	4.91031e-46
SLAMF8	3.61186e-50	-2.27855	0.025	0.116	8.3109e-46
RDH5	2.42961e-49	3.68198	0.124	0.031	5.59053e-45
VSIG4	2.03434e-48	-3.27695	0.011	0.085	4.68101e-44
LILRA3	1.15325e-47	-2.7204	0.011	0.086	2.65362e-43
HSPA2	1.89365e-46	2.21761	0.168	0.061	4.35728e-42
SLC7A7	5.0587e-46	-2.38775	0.039	0.134	1.16401e-41
FOLR2	7.37485e-46	-6.02524	0.006	0.071	1.69695e-41
UCN2	4.89117e-45	4.38931	0.078	0.009	1.12546e-40
CFD	9.7154e-45	-2.97021	0.119	0.243	2.23551e-40
PILRA	1.86522e-44	-2.6085	0.06	0.161	4.29187e-40
IL18	2.37322e-44	-2.51176	0.25	0.396	5.46078e-40
KDELR3	6.53454e-44	2.17243	0.178	0.07	1.5036e-39
CD300C	9.90628e-44	-2.28216	0.007	0.072	2.27943e-39
ADAP2	1.59295e-43	-2.10076	0.08	0.187	3.66537e-39
RASSF4	2.32129e-43	-2.59635	0.078	0.184	5.34128e-39
LILRA4	4.23319e-42	-3.60831	0.009	0.074	9.74057e-38
ALDH2	5.71466e-42	-2.53825	0.046	0.138	1.31494e-37
TREM2	1.07347e-41	-3.61204	0.005	0.063	2.47006e-37
P2RY6	3.35974e-41	-2.60765	0.053	0.146	7.73075e-37
TTC8	3.94582e-41	2.01754	0.164	0.064	9.07933e-37
KIR2DL4	5.77145e-41	-2.37686	0.024	0.101	1.32801e-36
ALX1	6.09397e-41	2.01108	0.141	0.048	1.40222e-36
MAEL	7.12769e-41	2.39244	0.081	0.013	1.64008e-36
CXCR2P1	1.77078e-40	-2.62742	0.009	0.07	4.07457e-36
MOK	6.22187e-40	2.0273	0.533	0.461	1.43165e-35
MARCO	6.51372e-40	-3.72496	0.007	0.065	1.49881e-35
HSPB8	8.04478e-40	2.09633	0.14	0.048	1.8511e-35
TNFSF13	8.39442e-40	-2.57318	0.048	0.137	1.93156e-35
S100A9	2.37612e-39	-2.07127	0.032	0.112	5.46746e-35
F13A1	5.2799e-39	-4.23563	0.011	0.074	1.2149e-34
CLEC10A	6.63497e-39	-3.56796	0.005	0.06	1.52671e-34
FBP1	9.44005e-39	-2.13816	0.017	0.087	2.17216e-34
CXCL9	1.21268e-38	-4.2731	0.008	0.067	2.79037e-34
LINC00673	7.39064e-38	2.299	0.465	0.379	1.70059e-33
GAPDHS	2.89905e-37	2.09964	0.145	0.054	6.67071e-33
PLD4	5.57734e-37	-2.80252	0.016	0.082	1.28335e-32
CCNB1	3.04524e-36	2.2597	0.145	0.056	7.00709e-32
LGALS2	9.33317e-36	-2.62034	0.003	0.051	2.14756e-31
IL1RN	1.3087e-35	-2.29422	0.013	0.074	3.01132e-31
PLAU	1.87679e-35	-2.63777	0.011	0.07	4.31849e-31
FCN1	2.45839e-35	-2.5203	0.01	0.066	5.65677e-31
CDK1	2.46808e-35	2.31396	0.134	0.049	5.67906e-31
MPZ	2.49222e-34	3.34013	0.111	0.036	5.73459e-30
CDC20	5.45021e-34	2.24771	0.114	0.037	1.25409e-29
LILRB5	7.97869e-34	-2.10196	0.004	0.052	1.8359e-29
CCNB2	8.46069e-34	2.24256	0.12	0.041	1.9468e-29
BIRC5	1.03677e-33	2.21758	0.162	0.072	2.38562e-29
PBK	9.29303e-33	2.19844	0.086	0.021	2.13833e-28
LILRA5	1.17651e-32	-2.11325	0.192	0.305	2.70715e-28
OCA2	2.03227e-32	2.068	0.093	0.026	4.67626e-28
CD68	1.25511e-31	-2.95764	0.693	0.788	2.88801e-27
IL4I1	6.67888e-31	-2.69017	0.036	0.106	1.53681e-26
UBE2C	2.68434e-30	3.08235	0.171	0.083	6.17667e-26
KIF2C	5.36297e-30	2.08593	0.122	0.048	1.23402e-25
GPR34	1.16534e-29	-2.00616	0.02	0.078	2.68146e-25
ADORA3	1.31225e-28	-2.52524	0.012	0.062	3.0195e-24
ADAMDEC1	2.29862e-28	-2.48782	0.013	0.063	5.28912e-24
GPR84	3.67159e-27	-2.30532	0.003	0.042	8.44833e-23
SPP1	8.35525e-27	-2.72167	0.236	0.132	1.92254e-22
PLA2G7	1.61747e-26	-2.86977	0.094	0.177	3.7218e-22
MCAM	6.0102e-26	2.91522	0.584	0.537	1.38295e-21
PLK1	6.8368e-26	2.39078	0.104	0.039	1.57315e-21
HMOX1	1.37921e-24	-2.40056	0.087	0.165	3.17357e-20
CDCA3	1.48792e-24	2.08594	0.084	0.028	3.4237e-20
C1QB	2.62997e-24	-6.41492	0.065	0.133	6.05156e-20
TYRP1	5.16954e-24	2.31757	0.152	0.077	1.18951e-19
IL1B	9.71709e-24	-3.04748	0.014	0.058	2.2359e-19
TCN1	1.92273e-23	2.63443	0.064	0.017	4.4242e-19
LZTS1	2.43886e-23	2.173	0.529	0.485	5.61182e-19
CXCL2	7.53458e-23	-4.79391	0.013	0.055	1.73371e-18
C3	1.27765e-22	-2.3902	0.02	0.067	2.93987e-18
CKB	3.26881e-22	2.22645	0.098	0.04	7.52154e-18
KRBOX1	2.29442e-20	2.00666	0.058	0.016	5.27947e-16
IGJ	2.31792e-20	-2.47145	0.042	0.099	5.33354e-16
CCL3L1	5.73448e-20	-2.78974	0.007	0.041	1.3195e-15
RLBP1	8.25687e-20	2.25396	0.076	0.028	1.89991e-15
VCY1B	3.37565e-19	6.01758	0.028	0.001	7.76737e-15
PLA2G2D	1.66839e-18	-3.60952	0.003	0.03	3.83896e-14
CXCL10	1.7369e-18	-2.58387	0.022	0.065	3.99661e-14
HSD11B1	2.02444e-18	-3.26436	0.008	0.039	4.65824e-14
IL3RA	3.79837e-18	-2.27475	0.036	0.085	8.74004e-14
KIT	8.51944e-18	3.47441	0.078	0.032	1.96032e-13
ADAMTS1	2.13136e-17	2.24824	0.111	0.055	4.90426e-13
MAGEA1	3.66016e-17	2.07746	0.099	0.047	8.42202e-13
GJC3	6.90877e-16	2.31719	0.045	0.013	1.58971e-11
CXCL11	1.23144e-15	-2.70404	0.008	0.037	2.83353e-11
KLF13	1.20062e-14	-2.6495	0.161	0.235	2.76263e-10
CXCL12	1.4964e-14	-2.78085	0.03	0.07	3.44321e-10
CCL8	3.80526e-14	-2.69942	0.004	0.026	8.7559e-10
MAGEC2	4.03998e-14	2.49081	0.077	0.036	9.296e-10
DLX5	1.34302e-13	2.25585	0.049	0.017	3.0903e-09
FSTL3	1.49932e-13	2.34728	0.091	0.046	3.44993e-09
HAMP	2.06675e-13	-2.79322	0.002	0.021	4.75559e-09
EDN3	5.24321e-13	2.6446	0.026	0.004	1.20646e-08
VCX3A	3.48996e-12	2.20501	0.04	0.013	8.0304e-08
SLC26A2	1.02448e-11	2.42117	0.71	0.724	2.35734e-07
NELL1	2.07946e-10	2.05728	0.065	0.032	4.78484e-06
GAGE6	2.35962e-10	2.16936	0.03	0.009	5.42949e-06
GAGE2B	2.6277e-10	2.08488	0.032	0.01	6.04634e-06
PPP1R17	3.37782e-10	2.87442	0.026	0.007	7.77236e-06
CCL19	3.41642e-10	-5.25179	0.003	0.019	7.86118e-06
GAGE4	5.09466e-10	2.02557	0.032	0.01	1.17228e-05
CHIT1	5.2241e-10	-2.40673	0.003	0.017	1.20207e-05
MMP12	5.31337e-10	-3.04049	0.003	0.018	1.22261e-05
G0S2	5.97163e-10	-3.08648	0.032	0.063	1.37407e-05
GAGE2E	1.40123e-09	2.30211	0.034	0.012	3.22424e-05
GAGE2A	1.92168e-09	2.71593	0.036	0.014	4.42178e-05
PAGE2	3.53719e-09	2.63878	0.043	0.019	8.13908e-05
NPY	3.70329e-09	2.4464	0.017	0.003	8.52128e-05
NGFR	4.29151e-09	2.88114	0.048	0.022	9.87476e-05
CCL24	4.32599e-09	-3.32093	0.001	0.013	9.95411e-05
GAGE2D	4.33576e-09	2.14506	0.032	0.011	9.97659e-05
CD1B	4.66509e-09	-2.19219	0.001	0.011	0.000107344
UCHL1	6.05938e-09	2.39225	0.045	0.02	0.000139426
CXCL3	1.35028e-08	-4.04039	0.012	0.032	0.0003107
IL6	1.48211e-08	-2.32529	0.014	0.036	0.000341033
PAGE2B	1.51627e-08	2.80887	0.048	0.023	0.000348894
NEFL	1.77668e-08	2.55899	0.038	0.016	0.000408814
CCL2	2.59962e-08	-3.09059	0.038	0.068	0.000598173
IL8	4.82996e-08	-2.37113	0.036	0.064	0.00111137
CDH1	1.28306e-07	2.41364	0.651	0.676	0.00295232
PON3	1.40711e-07	-2.07451	0.006	0.021	0.00323776
NEFM	2.99419e-07	3.62442	0.036	0.017	0.00688964

## Sheet: 2.Enriched pathways
Pathway name	Enrichment Score	Normalized enrichment score	p-value	FDR
ALLOGRAFT_REJECTION	-0.750533	-2.69764	1e-10	7.14286e-10
E2F_TARGETS	0.67516	2.44283	1e-10	7.14286e-10
G2M_CHECKPOINT	0.654853	2.35786	1e-10	7.14286e-10
INFLAMMATORY_RESPONSE	-0.637782	-2.3024	1e-10	7.14286e-10
INTERFERON_GAMMA_RESPONSE	-0.742079	-2.67892	1e-10	7.14286e-10
MYC_TARGETS_V1	0.682971	2.47465	1e-10	7.14286e-10
OXIDATIVE_PHOSPHORYLATION	0.58316	2.09576	1e-10	7.14286e-10
MYOGENESIS	0.570898	2.06753	1.26205e-10	7.88779e-10
INTERFERON_ALPHA_RESPONSE	-0.68964	-2.25675	3.6799e-10	2.04439e-09
GLYCOLYSIS	0.555547	2.00869	2.10044e-09	1.05022e-08
COMPLEMENT	-0.549896	-1.98513	1.67599e-08	7.61815e-08
ESTROGEN_RESPONSE_EARLY	0.536392	1.94074	3.52218e-08	1.46757e-07
IL6_JAK_STAT3_SIGNALING	-0.652729	-2.11274	6.61694e-08	2.54498e-07
MYC_TARGETS_V2	0.65826	1.99135	1.58045e-05	5.64445e-05
ESTROGEN_RESPONSE_LATE	0.470702	1.70307	1.91303e-05	6.37677e-05
SPERMATOGENESIS	0.520138	1.78972	3.14613e-05	9.83166e-05
TNFA_SIGNALING_VIA_NFKB	-0.468178	-1.69013	5.14924e-05	0.000151448
MITOTIC_SPINDLE	0.461201	1.66756	5.8021e-05	0.000161169
HYPOXIA	0.461103	1.66394	8.96403e-05	0.000235895
KRAS_SIGNALING_UP	-0.455466	-1.63603	0.000124346	0.000310866
EPITHELIAL_MESENCHYMAL_TRANSITION	0.448767	1.6237	0.000141716	0.00033742
MTORC1_SIGNALING	0.447971	1.62316	0.000148519	0.000337543
ANDROGEN_RESPONSE	0.514506	1.6974	0.000366128	0.00079593
ADIPOGENESIS	0.432818	1.56396	0.000503245	0.00104843
UV_RESPONSE_DN	0.446226	1.53732	0.00143426	0.00286853
DNA_REPAIR	0.415426	1.44485	0.00482581	0.00924034
APICAL_JUNCTION	0.393583	1.42598	0.00498978	0.00924034
COAGULATION	0.417412	1.43395	0.005918	0.0105678
HEME_METABOLISM	0.392856	1.41766	0.00764037	0.0131731
CHOLESTEROL_HOMEOSTASIS	0.478309	1.49987	0.0178749	0.0297915
WNT_BETA_CATENIN_SIGNALING	0.551577	1.58391	0.0187738	0.0298142
IL2_STAT5_SIGNALING	-0.368326	-1.32302	0.0191463	0.0298142
NOTCH_SIGNALING	0.575799	1.56074	0.0196773	0.0298142
UNFOLDED_PROTEIN_RESPONSE	0.423003	1.40519	0.0235521	0.0346354
PROTEIN_SECRETION	0.425445	1.39796	0.0268565	0.0383664
PANCREAS_BETA_CELLS	0.533975	1.50956	0.0335093	0.0465407
FATTY_ACID_METABOLISM	0.371159	1.30532	0.0346719	0.0468539

## Sheet: 3.Signature genes
Genes in PACSI-derived signature associated with good immunotherapy response
CNN3
S100A13
LMNA
SERPINE2
S100B
TYR
CTTN
STXBP1
SNCA
MFGE8
TIMP3
MIA
APOD
GNG12
VAT1
PMEL
ST3GAL4
TMEM98
GPR143
PIR
NSG1
CCND1
CSPG4
STMN1
CDH19
S100A1
MITF
FXYD3
PFN2
CAPN3
LGALS1
TRIM2
LOC100126784
SLC24A5
CDK2
GJB1
TUBB2B
BIRC7
GDF15
CSAG1
ROPN1B
ATP1A1
ST6GALNAC2
QPCT
CRNDE
CRYAB
XAGE1E
XAGE1A
XAGE1D
XAGE1C
XAGE1B
TUBB3
ETV4
PCDHGC3
MAGEA3
EVA1A
MAGEA6
MLANA
LINC00473
EMP1
ITGA3
GSTP1
RAB17
MLPH
APOC2
S100A6
GYG2
LGALS3
MAGEA12
LOC340357
TRIM63
PROS1
ROPN1
TRIML2
STK32A
ENTHD1
TMEM255A
TNFRSF12A
MATN2
RCAN1
CKS1B
PTGR1
PTPLA
LINC00518
SEMA3B
P4HA2
ERBB3
TUBB4A
CA8
MAGEA2B
CITED1
PAEP
BCAN
LOC146481
BAMBI
TYMS
RDH5
HSPA2
UCN2
KDELR3
TTC8
ALX1
MAEL
MOK
HSPB8
LINC00673
GAPDHS
CCNB1
CDK1
MPZ
CDC20
CCNB2
BIRC5
PBK
OCA2
UBE2C
KIF2C
MCAM
PLK1
CDCA3
TYRP1
TCN1
LZTS1
CKB
KRBOX1
RLBP1
VCY1B
KIT
ADAMTS1
MAGEA1
GJC3
MAGEC2
DLX5
FSTL3
EDN3
VCX3A
SLC26A2
NELL1
GAGE6
GAGE2B
PPP1R17
GAGE4
GAGE2E
GAGE2A
PAGE2
NPY
NGFR
GAGE2D
UCHL1
PAGE2B
NEFL
CDH1
NEFM

## Sheet: 4.RSS
Transcription factor	Regulon specificity score
SOX10_extended (460g)	0.48824
SOX10 (366g)	0.486808
MITF_extended (1364g)	0.484146
ETV5_extended (1458g)	0.483529
MITF (785g)	0.482435
ETV5 (906g)	0.481434
SOX4_extended (81g)	0.465882
SOX4 (66g)	0.46532
TEAD1 (60g)	0.437654
EGR1_extended (113g)	0.431796
SMARCA4_extended (160g)	0.424289
HDAC2_extended (55g)	0.421793
MLX_extended (33g)	0.417489
EGR1 (76g)	0.4164
FOS_extended (77g)	0.414564
CREB3L2_extended (82g)	0.409001
MLX (18g)	0.404468
FOSB_extended (59g)	0.401327
XBP1_extended (89g)	0.40055
FOS (16g)	0.400273
STAT3_extended (52g)	0.398061
NFE2L2_extended (20g)	0.393138
JUNB_extended (83g)	0.39202
XBP1 (73g)	0.390335
BCLAF1_extended (12g)	0.389715
STAT2 (70g)	0.38938
RBBP5_extended (17g)	0.387444
STAT2_extended (101g)	0.387335
NEUROD1_extended (170g)	0.386837
YBX1_extended (13g)	0.386273
FOSB (21g)	0.38295
E2F1_extended (67g)	0.381125
STAT1 (156g)	0.377618
HCFC1_extended (29g)	0.376167
STAT1_extended (190g)	0.375886
IRF1 (131g)	0.373238
E2F7_extended (65g)	0.373126
EZH2_extended (85g)	0.372307
IRF1_extended (170g)	0.371729
E2F1 (61g)	0.371601
IRF9_extended (41g)	0.371417
MXI1_extended (32g)	0.370151
NFE2L1_extended (17g)	0.369928
IRF9 (36g)	0.369908
NEUROD1 (125g)	0.369262
POLR2A (67g)	0.366935
POLR2A_extended (70g)	0.366721
E2F7 (54g)	0.363816
ATF3_extended (46g)	0.363005
CREB3L2 (16g)	0.355356
GTF2F1_extended (11g)	0.34742
ZNF264 (14g)	0.336894
FOXP1_extended (45g)	0.333693
IRF7_extended (89g)	0.332718
IRF7 (71g)	0.33159
ATF3 (27g)	0.331052
EGR3_extended (17g)	0.330505
SREBF2_extended (24g)	0.324038
NR2F6_extended (21g)	0.319484
PRDM1_extended (290g)	0.310279
CRX_extended (76g)	0.308351
FOXP1 (34g)	0.306511
ERG_extended (188g)	0.298368
E2F8_extended (36g)	0.295203
SPI1_extended (473g)	0.293776
SPI1 (430g)	0.292721
ERG (167g)	0.29107
ETS2_extended (103g)	0.287473
IKZF1 (38g)	0.28685
TCF7 (15g)	0.286605
IKZF1_extended (86g)	0.285966
IRF8_extended (407g)	0.285855
E2F2_extended (43g)	0.285787
IRF5_extended (20g)	0.284319
SPIB_extended (46g)	0.283195
IRF8 (266g)	0.281815
ETS2 (79g)	0.280023
SPIB (34g)	0.276956
BCL11A_extended (191g)	0.272872
HOXC10_extended (18g)	0.27034
ELK4_extended (16g)	0.268939
ELK4 (15g)	0.267724
RXRG_extended (31g)	0.264126
MAFF (11g)	0.261775
E2F2 (30g)	0.260331
REL_extended (19g)	0.257516
PAX5_extended (177g)	0.252399
REL (14g)	0.248732
RXRG (21g)	0.239476
E2F8 (18g)	0.234395
ETV7_extended (16g)	0.233571
BATF (21g)	0.232373
NR1H3_extended (24g)	0.230273
NR1H3 (23g)	0.227378
PAX5 (82g)	0.227253
NFATC2 (12g)	0.221146
POU2AF1_extended (28g)	0.212123
HOXA9_extended (15g)	0.200436
HOXA10_extended (14g)	0.184441
POU2AF1 (17g)	0.180903
MEF2A (10g)	0.169167
FOSL1_extended (16g)	0.168391
NR2F2 (11g)	0.16583
