# Supplementary material for: Identification of cell subpopulations associated with disease phenotypes from scRNA-seq data using PACSI
Source: BMC Biol. 2023 Jul 19;21:159. doi: 10.1186/s12915-023-01658-3 (PMC10354926; doi:10.1186/s12915-023-01658-3)
Supplement: Supplementary file 5 — Additional file 5. Table with differential expression genes in PACSI-identified cells associated with COVID-19 versus all other cells. Table with the Reactome pathways enrichment of upregulated genes in PACSI-identified cells associated with COVID-19. Table with full list of genes in COVID-19 signature. Table with the specificity scores of regulons in PACSI-identified cells associated with COVID-19. [file 12915_2023_1658_MOESM5_ESM.xlsx]

## Sheet: Summary
Descriptions:
1. Differential expression genes: All differential expression genes in PACSI-identified cells associated with COVID-19 versus all other cells with adjusted p-value < 0.01 and and the absolute log 2 (fold change) (log 2 FC) > 2. pct.1: Gene expression percentage in PACSI-identified cells. pct.2: Gene expression percentage in all other cells. The FDR was the adjusted p-value calculated by the two-t…
2. Enriched pathways: Reactome pathways enrichment of upregulated genes in PACSI-identified cells associated with COVID-19.
3. Signature genes: Full list of genes in COVID-19 signature.
4. RSS: The specificity scores of regulons in PACSI-identified cells associated with COVID-19.

## Sheet: 1.Differential expression genes
Gene Symbol	p-value	log2FC	pct.1	pct.2	FDR
RPS21	2.11215e-209	5.31154	0.601	0.061	3.04867e-205
RPL5	6.00515e-207	4.67185	0.579	0.051	8.66783e-203
RPL15	2.78373e-202	3.81372	0.645	0.088	4.01803e-198
RPSA	3.40207e-202	5.16474	0.545	0.04	4.91054e-198
RPL17	1.20614e-201	3.81431	0.555	0.041	1.74095e-197
RPL26	2.05935e-201	4.6973	0.624	0.084	2.97247e-197
RPS5	1.60291e-200	4.94248	0.553	0.045	2.31364e-196
RPL36	1.82916e-198	4.8725	0.575	0.058	2.64021e-194
RPL10A	2.86428e-198	5.21456	0.534	0.04	4.1343e-194
RPL22	5.93201e-198	4.31205	0.56	0.05	8.56226e-194
RPL35	2.66051e-197	4.3724	0.575	0.057	3.84018e-193
RPS23	3.24287e-197	5.12657	0.619	0.083	4.68076e-193
RPLP0	4.14454e-196	4.25935	0.54	0.041	5.98223e-192
RPS8	9.63212e-196	4.89868	0.593	0.073	1.3903e-191
RPL3	1.08534e-195	4.84161	0.593	0.067	1.56659e-191
RPL7A	2.24165e-195	4.37675	0.615	0.082	3.2356e-191
RPL14	1.52386e-194	4.36081	0.602	0.071	2.19954e-190
EEF1B2	9.91548e-194	5.11119	0.53	0.041	1.4312e-189
HNRNPA1	1.36346e-192	3.63499	0.529	0.038	1.96802e-188
RPL23A	1.97899e-192	5.26737	0.578	0.068	2.85647e-188
RPS3A	2.88075e-192	4.18821	0.659	0.112	4.15808e-188
RPL24	6.35368e-192	3.61435	0.614	0.08	9.17091e-188
RPL6	8.55171e-191	4.00013	0.612	0.084	1.23435e-186
RPS6	6.12481e-190	4.36499	0.636	0.101	8.84055e-186
RPL9	8.81135e-190	4.23778	0.624	0.092	1.27183e-185
RPS19	2.7498e-189	4.68938	0.624	0.093	3.96907e-185
RPLP2	3.00591e-189	4.09905	0.701	0.155	4.33873e-185
RPS18	1.61022e-188	5.56619	0.588	0.078	2.32419e-184
CD52	9.43134e-188	3.98941	0.513	0.035	1.36132e-183
RPL27	1.37238e-187	3.24094	0.636	0.093	1.9809e-183
RPS4X	1.244e-185	4.83473	0.563	0.064	1.79559e-181
RPL13	1.55621e-185	5.04853	0.657	0.13	2.24623e-181
RPL18	9.12844e-185	4.28805	0.595	0.082	1.3176e-180
RPL4	1.46049e-184	3.28013	0.552	0.052	2.10806e-180
RPL19	2.08056e-184	4.35345	0.631	0.107	3.00308e-180
RPL36A	3.40714e-184	4.10513	0.53	0.047	4.91787e-180
RPS7	1.89506e-183	3.99106	0.619	0.098	2.73533e-179
COX7C	3.09612e-181	3.22506	0.565	0.061	4.46894e-177
RPL29	3.17096e-181	3.93446	0.624	0.1	4.57697e-177
RPS2	9.21981e-181	4.55716	0.611	0.098	1.33079e-176
RPL11	1.25842e-180	4.32984	0.664	0.135	1.8164e-176
RPS13	2.45948e-180	4.05318	0.619	0.104	3.55001e-176
RPS17	1.59211e-179	2.94483	0.557	0.055	2.29805e-175
RPS3	3.62954e-179	4.51275	0.648	0.121	5.23888e-175
RPS20	1.88077e-177	3.36388	0.573	0.067	2.71471e-173
RPL18A	3.22274e-177	4.72613	0.612	0.106	4.65171e-173
RPS16	4.02598e-177	3.64531	0.654	0.125	5.8111e-173
NPM1	1.06908e-176	4.16461	0.467	0.028	1.54311e-172
RPL7	1.76994e-176	3.03564	0.588	0.075	2.55473e-172
RPL31	3.57583e-176	3.30678	0.566	0.067	5.16136e-172
RPL27A	4.37888e-176	3.70628	0.621	0.102	6.32047e-172
RPS28	1.88837e-175	4.33492	0.67	0.152	2.72568e-171
RPS24	1.69693e-174	3.76094	0.654	0.14	2.44934e-170
RPL12	6.51141e-174	4.35162	0.593	0.096	9.39858e-170
RPS10	1.30175e-173	3.47891	0.608	0.093	1.87894e-169
RPL13A	3.59573e-173	3.762	0.629	0.112	5.19007e-169
RPL35A	1.43129e-172	3.68465	0.648	0.134	2.06593e-168
RPL37A	4.42621e-172	4.03208	0.608	0.11	6.38878e-168
RPL8	1.02779e-168	3.83452	0.608	0.107	1.48351e-164
HINT1	2.46294e-168	2.94087	0.473	0.033	3.55501e-164
RPS27A	5.49605e-168	3.84836	0.7	0.171	7.933e-164
SLC25A6	3.20661e-167	2.83313	0.5	0.042	4.62843e-163
PPIA	5.37772e-166	2.44069	0.557	0.064	7.7622e-162
RPS15	8.77336e-166	3.99597	0.647	0.148	1.26635e-161
RPS14	1.49336e-165	4.14075	0.667	0.166	2.15552e-161
RPLP1	5.57675e-164	3.57549	0.81	0.318	8.04948e-160
RPL32	7.21891e-162	4.34789	0.661	0.165	1.04198e-157
RPL34	5.66737e-160	3.47596	0.749	0.229	8.18028e-156
RPL10	1.79195e-159	4.61259	0.649	0.159	2.58649e-155
EEF1A1	2.61599e-159	3.91277	0.734	0.233	3.77593e-155
COX6C	8.06988e-159	2.61722	0.468	0.038	1.16481e-154
EEF2	1.55828e-158	2.35375	0.532	0.06	2.24922e-154
TOMM7	6.2609e-158	2.35776	0.603	0.093	9.03698e-154
EIF3F	4.19092e-157	2.94878	0.437	0.028	6.04918e-153
HSP90AB1	9.02638e-157	3.21096	0.464	0.039	1.30287e-152
EIF3E	1.05242e-156	2.33253	0.425	0.026	1.51906e-152
NCL	3.80284e-156	2.73163	0.455	0.035	5.48901e-152
RPL39	6.08006e-156	3.16692	0.797	0.299	8.77597e-152
RPL38	4.01479e-155	3.07683	0.659	0.153	5.79495e-151
NACA	1.52802e-154	2.46291	0.69	0.159	2.20554e-150
SNRPD2	2.12596e-154	3.12744	0.427	0.028	3.06862e-150
ERP29	3.26837e-153	2.47449	0.447	0.035	4.71756e-149
MIF	1.82012e-152	2.61833	0.445	0.034	2.62716e-148
RPS29	2.55671e-152	4.51758	0.69	0.201	3.69035e-148
RPL28	3.28972e-152	2.78021	0.855	0.379	4.74839e-148
NSA2	4.62473e-152	3.30834	0.428	0.03	6.67533e-148
RPS15A	1.12563e-150	4.03891	0.687	0.206	1.62474e-146
RPS25	7.57178e-150	3.62705	0.654	0.163	1.09291e-145
RPS27	1.27139e-147	4.7077	0.78	0.302	1.83513e-143
RPS11	1.06434e-143	2.38725	0.763	0.24	1.53627e-139
BTF3	1.28504e-141	2.39317	0.552	0.096	1.85483e-137
EIF3G	2.10954e-141	2.56359	0.427	0.035	3.0449e-137
RPL23	7.11133e-141	2.23722	0.631	0.129	1.02645e-136
APRT	1.82571e-138	3.2296	0.395	0.028	2.63523e-134
CALR	9.37051e-137	2.23455	0.428	0.039	1.35254e-132
PTMA	8.4606e-136	2.02005	0.659	0.17	1.2212e-131
CD81	8.78816e-135	4.15926	0.348	0.016	1.26848e-130
RPL21	9.83377e-134	3.55692	0.726	0.293	1.41941e-129
HLA-DRB1	1.03953e-133	4.66733	0.398	0.033	1.50046e-129
EIF3L	3.71242e-133	2.10203	0.412	0.036	5.35851e-129
RAN	1.51254e-131	2.29446	0.388	0.03	2.1832e-127
RPL37	2.07874e-131	2.8586	0.799	0.336	3.00046e-127
LSM7	3.16957e-131	2.7267	0.388	0.031	4.57496e-127
TMSB10	7.74677e-131	2.37253	0.763	0.288	1.11817e-126
CRIP1	2.12413e-129	3.55493	0.368	0.024	3.06598e-125
NDUFB2	8.26686e-128	2.97102	0.375	0.028	1.19324e-123
AHNAK	1.46081e-127	2.53818	0.405	0.036	2.10853e-123
MZT2B	4.94042e-127	2.34562	0.378	0.03	7.13101e-123
RPL30	2.29226e-126	3.30312	0.766	0.333	3.30864e-122
HLA-DPA1	9.06307e-126	3.45574	0.366	0.027	1.30816e-121
CD74	1.73117e-123	4.36082	0.501	0.086	2.49877e-119
GSTP1	2.76814e-123	2.78301	0.386	0.033	3.99553e-119
RPL41	5.0133e-122	3.35114	0.845	0.471	7.2362e-118
VAMP8	5.41287e-122	2.25825	0.379	0.032	7.81294e-118
RPS12	1.27484e-121	4.81932	0.639	0.239	1.8401e-117
HLA-DRA	5.08857e-121	4.22267	0.414	0.05	7.34484e-117
CYCS	1.75293e-118	2.34644	0.365	0.031	2.53018e-114
SMDT1	1.06601e-117	2.09047	0.378	0.037	1.53867e-113
HLA-DPB1	1.48155e-117	3.8439	0.33	0.02	2.13847e-113
S100A10	5.87139e-117	2.92644	0.421	0.051	8.47476e-113
YBX1	1.56056e-115	2.02009	0.562	0.138	2.25252e-111
SNHG8	1.03222e-111	2.1427	0.353	0.032	1.48991e-107
LGALS1	3.00847e-111	2.51168	0.466	0.077	4.34242e-107
MT-CO1	1.30301e-109	2.08857	0.878	0.545	1.88077e-105
ARL4C	1.83538e-108	5.40072	0.293	0.015	2.64919e-104
C12orf57	3.58852e-108	3.35341	0.315	0.022	5.17968e-104
EIF3M	1.33953e-104	2.082	0.343	0.034	1.93348e-100
CUTA	4.36477e-104	2.32404	0.325	0.028	6.30012e-100
ANXA2	1.60023e-103	2.3573	0.359	0.038	2.30977e-99
TRBC2	2.34492e-103	4.29922	0.24	0.003	3.38465e-99
HLA-DQB1	1.0052e-102	5.91642	0.259	0.008	1.45091e-98
CHCHD10	1.47084e-102	3.47604	0.292	0.019	2.12301e-98
TMPO	3.48189e-102	2.43678	0.31	0.025	5.02575e-98
ZNF331	4.70154e-102	3.01237	0.287	0.017	6.7862e-98
CYBB	7.49087e-102	2.10864	0.381	0.046	1.08123e-97
HLA-DMA	3.11681e-101	3.22686	0.289	0.018	4.4988e-97
SSBP1	1.07682e-100	2.03245	0.306	0.025	1.55429e-96
EVL	1.69353e-99	2.16831	0.27	0.013	2.44445e-95
ETS1	2.92647e-99	2.45412	0.264	0.011	4.22407e-95
LDHB	8.25842e-99	2.56516	0.263	0.012	1.19202e-94
IRF8	4.96438e-97	3.93638	0.283	0.02	7.16559e-93
PRDX1	5.17394e-96	2.26276	0.313	0.03	7.46807e-92
HMGN3	5.79584e-96	2.59444	0.279	0.019	8.36572e-92
SNRPF	2.0421e-95	3.97091	0.266	0.016	2.94757e-91
TMEM256	3.02978e-95	4.43114	0.274	0.018	4.37319e-91
NUCKS1	3.43818e-95	2.24936	0.29	0.022	4.96266e-91
HSPE1	7.53297e-95	2.36164	0.273	0.017	1.08731e-90
ANXA6	1.01041e-94	2.84994	0.286	0.022	1.45842e-90
CXXC5	6.77289e-92	3.34009	0.241	0.01	9.77599e-88
RSL1D1	4.83116e-91	2.47648	0.289	0.026	6.97329e-87
GPR183	1.12066e-90	3.06217	0.29	0.026	1.61755e-86
SSBP4	3.91378e-90	3.93856	0.264	0.019	5.64915e-86
CD79B	4.14249e-90	5.4889	0.24	0.011	5.97927e-86
APEX1	7.9149e-90	3.16652	0.239	0.01	1.14244e-85
LY86	1.9018e-88	2.67968	0.267	0.02	2.74506e-84
SSB	3.56224e-88	3.49479	0.261	0.019	5.14174e-84
GADD45GIP1	7.64031e-88	3.50336	0.263	0.02	1.1028e-83
METAP2	9.51674e-86	2.46965	0.26	0.02	1.37365e-81
LBH	1.90096e-85	3.0059	0.21	0.005	2.74384e-81
MRPL57	3.25882e-85	3.07671	0.263	0.021	4.70378e-81
RAD23A	3.69085e-83	2.14237	0.3	0.038	5.32738e-79
CCT8	2.08303e-82	2.36037	0.247	0.018	3.00665e-78
RUNX3	3.34318e-82	2.43667	0.231	0.013	4.82555e-78
HLA-DMB	3.48898e-82	3.83016	0.244	0.017	5.03599e-78
DPP7	8.96271e-82	3.03717	0.254	0.021	1.29368e-77
NDUFAB1	5.26936e-81	2.43421	0.26	0.024	7.60579e-77
FCMR	9.596e-81	3.37206	0.19	0.002	1.38509e-76
CD69	1.08364e-80	2.04902	0.208	0.007	1.56413e-76
COMT	2.40306e-80	3.03379	0.259	0.023	3.46857e-76
HLA-DQA1	2.58497e-80	5.20329	0.204	0.006	3.73115e-76
DDOST	6.85355e-80	2.71498	0.244	0.019	9.89241e-76
PEBP1	1.83696e-78	3.62324	0.218	0.012	2.65147e-74
HSPD1	2.12634e-78	2.71518	0.239	0.018	3.06916e-74
C1QBP	3.3358e-78	4.29234	0.228	0.016	4.81489e-74
PARP1	6.67915e-78	2.78585	0.217	0.012	9.64068e-74
PYURF	3.61444e-77	2.75763	0.228	0.016	5.21709e-73
CD79A	5.38733e-77	5.18388	0.197	0.006	7.77608e-73
CNPY2	1.71175e-76	2.44879	0.226	0.015	2.47074e-72
MS4A1	2.83592e-76	5.81385	0.191	0.005	4.09337e-72
IKZF3	8.21063e-76	2.75948	0.181	0.003	1.18512e-71
MRPL23	1.02812e-75	2.30142	0.236	0.019	1.484e-71
ATRAID	1.19903e-75	2.56052	0.243	0.022	1.73069e-71
CYC1	2.68979e-75	3.61248	0.223	0.015	3.88245e-71
FBL	2.74485e-74	3.52814	0.211	0.013	3.96192e-70
BANF1	3.0964e-74	2.21276	0.249	0.026	4.46934e-70
MYDGF	2.5444e-72	3.83889	0.208	0.013	3.67258e-68
SNRPD1	3.12072e-71	3.90638	0.221	0.018	4.50445e-67
CCT4	4.21919e-71	2.53738	0.223	0.019	6.08998e-67
IMP3	6.33956e-71	2.56686	0.204	0.013	9.15052e-67
RHOH	2.43936e-70	2.70164	0.18	0.005	3.52097e-66
TMEM147	6.56956e-70	3.22669	0.216	0.017	9.4825e-66
RNF126	1.52669e-69	2.15654	0.207	0.014	2.20363e-65
MPEG1	1.02237e-68	2.56826	0.25	0.029	1.4757e-64
PPM1K	2.23821e-68	2.49659	0.184	0.008	3.23064e-64
DUT	5.40407e-68	2.15155	0.218	0.019	7.80023e-64
GGA2	6.10908e-68	2.77886	0.194	0.011	8.81784e-64
VDAC1	2.04696e-67	3.00048	0.221	0.021	2.95459e-63
APOBEC3C	4.62426e-67	3.28211	0.217	0.02	6.67466e-63
IL27RA	1.11042e-66	2.69538	0.203	0.015	1.60278e-62
METTL7A	2.0942e-66	2.4819	0.23	0.024	3.02277e-62
TNFRSF13C	3.03104e-66	3.79124	0.159	0.003	4.37501e-62
PHPT1	3.05276e-66	2.29866	0.21	0.018	4.40636e-62
GLO1	3.12594e-66	3.94145	0.18	0.008	4.51198e-62
MRPL34	6.45208e-66	2.29614	0.213	0.019	9.31293e-62
CCT7	6.95477e-66	2.66482	0.21	0.018	1.00385e-61
P2RX5	8.31143e-66	6.14321	0.149	0.001	1.19967e-61
LINC00926	4.67416e-65	4.53713	0.161	0.004	6.74668e-61
NSMCE3	7.52067e-65	3.23164	0.184	0.01	1.08553e-60
AIMP1	8.97967e-65	2.92442	0.21	0.019	1.29613e-60
SEC11C	9.28961e-65	2.33491	0.197	0.015	1.34086e-60
PRMT1	1.17765e-64	3.3857	0.182	0.01	1.69982e-60
SRP72	2.18515e-64	2.02021	0.223	0.023	3.15405e-60
MDH1	3.82052e-64	2.93809	0.198	0.016	5.51454e-60
GIMAP1	1.6019e-63	4.48665	0.197	0.016	2.31219e-59
DNAJC19	1.67431e-63	3.28207	0.172	0.008	2.4167e-59
NHP2	2.59447e-62	2.83596	0.187	0.013	3.74487e-58
RNF125	4.5085e-62	2.27508	0.198	0.017	6.50757e-58
CD22	1.78186e-61	2.41698	0.178	0.011	2.57194e-57
NKG7	3.7428e-61	6.20646	0.197	0.018	5.40235e-57
RANBP1	1.40182e-60	4.79848	0.175	0.011	2.02339e-56
IFT57	1.73036e-60	2.68771	0.164	0.007	2.4976e-56
CCDC107	1.83925e-60	4.5098	0.178	0.012	2.65477e-56
WDR11	4.19763e-60	2.01068	0.177	0.011	6.05886e-56
LY9	5.30874e-60	3.93496	0.145	0.003	7.66263e-56
SMARCB1	8.33125e-60	2.77751	0.175	0.011	1.20253e-55
DNAJC10	3.35575e-59	2.08389	0.193	0.018	4.84369e-55
CCDC50	8.89664e-58	2.29967	0.155	0.007	1.28414e-53
ATXN7L3B	9.38781e-58	2.101	0.19	0.018	1.35504e-53
PSMC3	1.34737e-57	2.04577	0.171	0.011	1.9448e-53
ITPA	1.69499e-57	2.3302	0.17	0.011	2.44654e-53
TOMM5	2.03288e-57	2.76929	0.172	0.012	2.93427e-53
TMEM134	2.48775e-57	2.54158	0.162	0.009	3.59081e-53
LFNG	1.08997e-56	4.08182	0.164	0.01	1.57327e-52
ADAM28	1.12417e-56	3.24532	0.138	0.003	1.62262e-52
LSM5	2.65649e-56	3.50975	0.17	0.012	3.83437e-52
SRM	5.30978e-56	3.97594	0.157	0.008	7.66414e-52
VCAN	1.63123e-55	2.81856	0.243	0.041	2.35452e-51
BLK	2.35191e-55	2.94027	0.126	0.001	3.39475e-51
FCRL1	2.73894e-55	3.32011	0.144	0.005	3.95338e-51
CMC1	9.32939e-55	3.3852	0.174	0.015	1.3466e-50
LYAR	1.49234e-54	3.12543	0.164	0.011	2.15405e-50
XPA	1.71394e-54	2.74428	0.155	0.009	2.47391e-50
IER3IP1	3.09669e-54	3.8017	0.161	0.011	4.46976e-50
PPA1	4.11538e-54	2.84589	0.175	0.016	5.94014e-50
SCIMP	5.23807e-54	3.26924	0.178	0.017	7.56063e-50
PDCD5	1.09443e-53	2.43723	0.172	0.015	1.5797e-49
WDR43	5.90449e-53	2.96588	0.157	0.01	8.52254e-49
TIMM13	7.01541e-53	4.22614	0.171	0.015	1.0126e-48
MRPS26	7.8754e-53	3.64904	0.149	0.008	1.13674e-48
NOP58	1.66153e-52	2.33906	0.159	0.011	2.39825e-48
NOP56	1.73607e-52	2.10892	0.168	0.014	2.50584e-48
RCN2	3.84838e-52	2.16273	0.165	0.014	5.55475e-48
MRPL14	3.98484e-52	2.50124	0.157	0.011	5.75172e-48
STOML2	6.68448e-52	2.92222	0.162	0.013	9.64838e-48
TRAPPC2L	1.22177e-51	2.55505	0.164	0.014	1.7635e-47
MRPS16	1.23633e-51	2.68499	0.167	0.015	1.78451e-47
LPXN	1.48682e-51	2.0975	0.188	0.022	2.14607e-47
LSM2	2.39677e-51	3.63024	0.171	0.017	3.45949e-47
PDIA4	2.41019e-51	3.63697	0.148	0.009	3.47887e-47
ZBTB10	4.17927e-51	2.78131	0.154	0.011	6.03236e-47
SHMT2	4.48406e-51	3.74307	0.135	0.005	6.47229e-47
GZMM	4.62272e-51	5.11717	0.124	0.002	6.67243e-47
IGHD	6.25007e-51	7.98137	0.116	0.001	9.02136e-47
VEGFB	6.90377e-51	3.67537	0.129	0.004	9.9649e-47
IGHM	9.10181e-51	5.25133	0.145	0.008	1.31375e-46
CD247	5.78385e-50	4.42438	0.125	0.003	8.34841e-46
BCL11A	7.01025e-50	2.14114	0.138	0.007	1.01186e-45
GZMA	7.49911e-50	5.61471	0.121	0.002	1.08242e-45
PHB	1.02648e-49	2.06859	0.161	0.014	1.48162e-45
CFAP97	8.47486e-49	3.38967	0.128	0.005	1.22326e-44
PLPP5	1.27113e-48	2.14722	0.139	0.008	1.83474e-44
CD163	1.3602e-48	2.71207	0.182	0.022	1.96331e-44
SPIB	1.05305e-47	3.93767	0.114	0.002	1.51998e-43
VPREB3	1.06984e-47	5.72141	0.109	0.001	1.54421e-43
MRPS12	1.15381e-47	3.67513	0.152	0.013	1.66541e-43
HSD17B10	1.31585e-46	3.73695	0.161	0.017	1.8993e-42
ITGB7	1.79883e-46	2.55572	0.125	0.005	2.59644e-42
MRPL11	2.37759e-46	3.3542	0.139	0.01	3.43181e-42
CCL4	1.00629e-45	2.56165	0.194	0.029	1.45248e-41
PTPMT1	1.42062e-45	4.69229	0.139	0.01	2.05053e-41
CEBPG	1.86699e-45	3.70419	0.152	0.015	2.69482e-41
SUMF2	4.32599e-45	3.13546	0.145	0.013	6.24413e-41
CD3E	4.34458e-45	5.22507	0.108	0.002	6.27097e-41
PDCD7	5.1055e-45	2.90804	0.125	0.006	7.36928e-41
EIF2B1	1.00931e-44	2.82971	0.139	0.011	1.45684e-40
THBS1	1.67231e-44	2.0376	0.263	0.063	2.41382e-40
TRAPPC6A	1.71849e-44	4.61073	0.124	0.006	2.48047e-40
LCK	8.07599e-44	3.58205	0.109	0.003	1.16569e-39
CX3CR1	8.79143e-44	4.51127	0.152	0.016	1.26895e-39
CD2	1.88577e-43	5.52195	0.112	0.004	2.72193e-39
SPOCK2	3.58816e-43	2.83933	0.112	0.004	5.17915e-39
SDF2L1	4.15586e-43	2.15477	0.148	0.015	5.99857e-39
QRSL1	5.72176e-43	2.56326	0.105	0.002	8.25879e-39
SSRP1	6.62995e-43	4.59899	0.124	0.007	9.56966e-39
GIMAP7	7.29859e-43	5.33814	0.138	0.012	1.05348e-38
OCIAD2	7.92772e-43	2.81613	0.105	0.002	1.14429e-38
GLOD4	9.24107e-43	2.86023	0.125	0.008	1.33386e-38
PMVK	2.15924e-42	2.19565	0.128	0.009	3.11665e-38
PLEKHA1	3.90605e-42	2.02679	0.116	0.006	5.63799e-38
PDHB	1.0371e-41	2.1333	0.129	0.01	1.49696e-37
GZMH	1.25035e-41	5.44868	0.102	0.002	1.80476e-37
FCRL5	1.38431e-41	2.97018	0.098	0.001	1.99811e-37
FGD2	2.6498e-41	2.16916	0.139	0.014	3.82472e-37
MS4A7	2.70203e-41	2.13999	0.154	0.018	3.90011e-37
HOPX	3.94456e-41	5.75621	0.101	0.002	5.69358e-37
MRPS23	4.60372e-41	4.47463	0.121	0.008	6.64501e-37
CD40	8.28765e-41	3.44745	0.114	0.006	1.19624e-36
RNU11	9.48315e-41	3.65638	0.139	0.014	1.3688e-36
COA3	1.13921e-40	3.54288	0.141	0.015	1.64434e-36
TRAF5	1.92917e-40	2.78525	0.109	0.005	2.78456e-36
CD4	2.23783e-40	2.59194	0.161	0.022	3.23009e-36
TCF3	2.87227e-40	2.85474	0.124	0.009	4.14583e-36
IMMT	4.15286e-40	2.68215	0.142	0.016	5.99423e-36
ZNF639	4.36215e-40	2.30253	0.105	0.004	6.29632e-36
POP5	4.64439e-40	4.25415	0.124	0.009	6.70372e-36
FBP1	6.84805e-40	2.1207	0.136	0.014	9.88447e-36
PRF1	7.91264e-40	4.95627	0.102	0.003	1.14211e-35
TMEM141	1.10068e-39	2.08114	0.141	0.016	1.58873e-35
KLRB1	1.40843e-39	5.06224	0.103	0.004	2.03292e-35
NIFK	1.42314e-39	2.41029	0.122	0.009	2.05416e-35
IGLC2	1.6314e-39	8.2888	0.105	0.004	2.35476e-35
IGKC	2.51623e-39	6.44346	0.167	0.027	3.63192e-35
CD27	2.58426e-39	2.6821	0.095	0.002	3.73012e-35
FCRLA	2.80575e-39	7.23918	0.088	0	4.04982e-35
NUDT1	3.3632e-39	3.69312	0.134	0.014	4.85444e-35
GNL3	3.72398e-39	3.09143	0.115	0.007	5.37519e-35
RAD50	3.7273e-39	2.09893	0.131	0.013	5.37999e-35
TMEM156	6.88911e-39	2.74889	0.089	0.001	9.94373e-35
PSMG3	7.20237e-39	3.64452	0.121	0.009	1.03959e-34
CTSW	1.11902e-38	3.75173	0.109	0.006	1.61519e-34
DDX1	1.19063e-38	2.27099	0.122	0.01	1.71856e-34
NUBP2	1.88811e-38	2.07979	0.128	0.012	2.72529e-34
FGFBP2	2.4952e-38	6.8804	0.096	0.003	3.60157e-34
CD19	2.96803e-38	6.30259	0.088	0.001	4.28405e-34
BCCIP	4.07715e-38	2.05784	0.109	0.006	5.88496e-34
TMA16	4.35319e-38	2.59785	0.111	0.007	6.28339e-34
TCEAL8	4.81515e-38	2.24092	0.119	0.009	6.95019e-34
MYC	5.20154e-38	3.55526	0.112	0.007	7.5079e-34
MRPS11	6.11131e-38	3.22385	0.128	0.013	8.82106e-34
NOC2L	7.59658e-38	2.82857	0.115	0.008	1.09649e-33
KLRD1	1.52693e-37	3.67191	0.101	0.004	2.20397e-33
KLRF1	1.73099e-37	3.96772	0.091	0.002	2.49851e-33
TGFBI	1.80596e-37	2.16117	0.157	0.023	2.60672e-33
EXOSC8	1.92598e-37	2.43851	0.096	0.003	2.77996e-33
LGALS2	1.93551e-37	2.40963	0.149	0.02	2.79372e-33
SCAMP3	2.80333e-37	5.13099	0.114	0.008	4.04633e-33
EREG	3.40398e-37	2.42282	0.18	0.033	4.9133e-33
GCHFR	4.15566e-37	3.59904	0.115	0.009	5.99828e-33
C20orf27	4.35784e-37	2.89405	0.129	0.014	6.29011e-33
MRPL19	4.62928e-37	2.2264	0.105	0.006	6.68191e-33
CDC25B	5.28982e-37	2.7292	0.093	0.003	7.63533e-33
MPV17	8.9664e-37	2.45632	0.136	0.017	1.29421e-32
MRPS18B	1.06023e-36	3.04382	0.102	0.005	1.53033e-32
CYB5A	1.34391e-36	2.24356	0.109	0.007	1.9398e-32
TMEM126A	1.41096e-36	4.29477	0.112	0.008	2.03658e-32
SMIM4	1.93375e-36	2.75754	0.118	0.01	2.79117e-32
SLAMF6	2.16345e-36	3.43108	0.083	0.001	3.12272e-32
ACAA2	2.47482e-36	3.04419	0.119	0.011	3.57215e-32
HINT2	3.54322e-36	2.74855	0.124	0.013	5.11429e-32
ZNF593	4.95301e-36	4.79746	0.109	0.008	7.14918e-32
PIGP	6.1283e-36	2.56571	0.101	0.005	8.84558e-32
MRPL3	6.21603e-36	2.44641	0.111	0.008	8.97222e-32
DYRK2	6.3287e-36	2.2532	0.101	0.005	9.13484e-32
FCRL2	6.45406e-36	2.72859	0.089	0.002	9.3158e-32
TRBC1	8.46005e-36	6.78872	0.091	0.003	1.22112e-31
RRAS2	1.06639e-35	2.00506	0.082	0.001	1.53923e-31
GPATCH11	1.16469e-35	3.09052	0.105	0.007	1.68111e-31
ZNF32	1.82427e-35	4.39019	0.099	0.005	2.63315e-31
FAM162A	1.85613e-35	2.60644	0.099	0.005	2.67913e-31
CXCR5	2.23434e-35	5.1708	0.083	0.001	3.22505e-31
CD72	2.27252e-35	3.35505	0.083	0.001	3.28016e-31
PHF6	3.16224e-35	2.40943	0.095	0.004	4.56437e-31
AFG3L2	3.3252e-35	2.64813	0.112	0.009	4.7996e-31
UTP3	5.16013e-35	4.24812	0.103	0.007	7.44813e-31
NDUFA9	6.57325e-35	2.15606	0.121	0.013	9.48782e-31
RIC3	7.04881e-35	2.27794	0.078	0	1.01742e-30
RRP7A	8.83437e-35	2.91149	0.106	0.008	1.27515e-30
P2RY10	9.20694e-35	4.73298	0.082	0.001	1.32893e-30
IGHA1	9.25809e-35	3.73116	0.091	0.003	1.33631e-30
TRAC	1.08737e-34	4.07468	0.082	0.001	1.56951e-30
SLC52A2	1.78677e-34	3.83591	0.102	0.007	2.57903e-30
CD7	2.03249e-34	2.5159	0.126	0.015	2.9337e-30
MZT1	2.05918e-34	3.29184	0.102	0.007	2.97222e-30
WDR61	2.45994e-34	2.22747	0.115	0.011	3.55067e-30
ZNF22	4.21346e-34	3.77055	0.091	0.004	6.08171e-30
LMAN1	5.0127e-34	2.77248	0.106	0.008	7.23534e-30
TSR2	9.03876e-34	2.38545	0.092	0.004	1.30465e-29
TCL1A	1.6398e-33	7.10966	0.079	0.001	2.36688e-29
TIMM10	1.77768e-33	5.39968	0.096	0.006	2.56591e-29
ASGR2	2.03675e-33	2.99814	0.122	0.014	2.93985e-29
CD24	2.06342e-33	2.64183	0.108	0.009	2.97834e-29
EBAG9	2.17725e-33	2.4037	0.096	0.006	3.14264e-29
DDX54	2.23817e-33	3.43994	0.111	0.01	3.23057e-29
CENPB	2.83857e-33	4.30913	0.112	0.011	4.09719e-29
JCHAIN	3.38009e-33	4.77623	0.076	0.001	4.87882e-29
PRPS1	3.9686e-33	2.38318	0.08	0.002	5.72828e-29
IGHG1	5.34243e-33	8.55694	0.073	0	7.71126e-29
LYZ	6.58871e-33	2.30561	0.578	0.326	9.51014e-29
SDR39U1	6.82604e-33	2.4272	0.105	0.009	9.8527e-29
TXNDC15	1.19334e-32	2.15488	0.114	0.012	1.72247e-28
DHRS4L2	1.26612e-32	2.47825	0.121	0.015	1.82752e-28
RPP30	1.46767e-32	2.01024	0.098	0.007	2.11843e-28
NOB1	1.79558e-32	3.82286	0.091	0.005	2.59174e-28
MRPS30	2.00805e-32	2.13929	0.101	0.008	2.89842e-28
ABCE1	2.08047e-32	2.5121	0.102	0.008	3.00294e-28
MATK	3.33581e-32	3.61692	0.08	0.002	4.8149e-28
TMEM238	3.72827e-32	2.62908	0.093	0.006	5.38138e-28
CCDC115	4.61913e-32	2.43115	0.108	0.01	6.66725e-28
ALDH3A2	4.66524e-32	2.42328	0.095	0.006	6.73381e-28
GNLY	4.86749e-32	6.38566	0.131	0.019	7.02574e-28
ETHE1	4.95544e-32	2.11964	0.125	0.017	7.15269e-28
GABPB1-AS1	5.10017e-32	-2.16204	0.24	0.065	7.36159e-28
DNAAF2	9.09062e-32	2.33699	0.083	0.003	1.31214e-27
COG2	1.0649e-31	2.33006	0.103	0.009	1.53708e-27
MARCO	1.07126e-31	2.55319	0.116	0.014	1.54626e-27
HSPH1	1.20989e-31	3.05774	0.091	0.005	1.74636e-27
NCR3	1.31938e-31	4.52199	0.075	0.001	1.9044e-27
MRPS35	1.341e-31	2.32997	0.093	0.006	1.9356e-27
PYROXD1	1.74779e-31	2.38313	0.102	0.009	2.52276e-27
C15orf61	2.02653e-31	2.92874	0.108	0.011	2.9251e-27
RP9	2.06896e-31	4.78468	0.096	0.007	2.98634e-27
CCDC137	2.30263e-31	2.32039	0.086	0.004	3.32362e-27
ADGRG1	3.31429e-31	3.13693	0.076	0.002	4.78385e-27
RRAS	7.75206e-31	2.0267	0.132	0.02	1.11893e-26
SURF2	1.01112e-30	2.50413	0.093	0.007	1.45944e-26
IL2RB	1.02848e-30	3.59058	0.07	0.001	1.48451e-26
ANXA2R	1.32325e-30	3.07593	0.096	0.008	1.90998e-26
NAGPA	1.58606e-30	4.16045	0.102	0.01	2.28931e-26
RRP1B	5.40275e-30	2.95795	0.086	0.005	7.79833e-26
SPON2	5.52237e-30	4.95742	0.085	0.005	7.97098e-26
RNASE2	7.71388e-30	3.82903	0.121	0.017	1.11342e-25
NME2	7.76845e-30	4.9803	0.088	0.006	1.1213e-25
DPH5	8.95215e-30	2.12447	0.088	0.006	1.29215e-25
MTCH2	9.2885e-30	2.51998	0.112	0.014	1.3407e-25
FCER2	1.18709e-29	2.82059	0.075	0.002	1.71345e-25
CTSO	1.48489e-29	2.94293	0.092	0.007	2.14329e-25
MRPL12	1.60718e-29	3.43088	0.091	0.007	2.3198e-25
SMAGP	1.84711e-29	2.27459	0.076	0.003	2.66612e-25
REXO4	2.74785e-29	2.8812	0.085	0.005	3.96625e-25
COMTD1	2.82783e-29	4.85105	0.085	0.005	4.0817e-25
ZNF302	2.92218e-29	2.56537	0.078	0.003	4.21787e-25
PHAX	3.00195e-29	2.31299	0.085	0.005	4.33302e-25
GPS1	3.16472e-29	2.09956	0.108	0.013	4.56795e-25
CD3D	4.06005e-29	5.45598	0.069	0.001	5.86027e-25
CHID1	4.98583e-29	2.17241	0.089	0.007	7.19655e-25
YDJC	5.40093e-29	2.90396	0.089	0.007	7.7957e-25
C8orf33	5.62757e-29	4.02207	0.089	0.007	8.12284e-25
TYW3	6.09757e-29	2.93066	0.091	0.007	8.80123e-25
ITM2A	7.62707e-29	4.14822	0.08	0.004	1.10089e-24
DCTD	7.75968e-29	2.25398	0.093	0.008	1.12003e-24
ITM2C	8.03548e-29	2.787	0.066	0.001	1.15984e-24
EID2	9.52667e-29	2.73294	0.082	0.005	1.37508e-24
PPIH	9.82703e-29	3.52795	0.083	0.005	1.41843e-24
CD3G	1.8621e-28	4.74805	0.068	0.001	2.68775e-24
EHMT2	1.90172e-28	2.78602	0.086	0.006	2.74494e-24
CD320	2.05488e-28	3.16041	0.072	0.002	2.96601e-24
GZMB	2.43354e-28	4.047	0.086	0.006	3.51257e-24
NOLC1	2.8598e-28	2.10164	0.08	0.005	4.12783e-24
GPATCH4	3.37723e-28	3.9445	0.069	0.002	4.87469e-24
RRN3	4.24291e-28	2.16546	0.082	0.005	6.12421e-24
FAM102A	5.28444e-28	2.93688	0.062	0	7.62756e-24
ACTR1B	1.02441e-27	2.56192	0.088	0.007	1.47863e-23
SUPT7L	1.08557e-27	3.50753	0.088	0.007	1.56692e-23
NOC3L	1.28175e-27	3.34965	0.063	0.001	1.85008e-23
FCRL3	1.2891e-27	3.94332	0.063	0.001	1.86069e-23
PYHIN1	1.49068e-27	3.54818	0.068	0.002	2.15164e-23
CLIC3	2.16215e-27	4.3975	0.073	0.003	3.12085e-23
CMTR2	2.91946e-27	4.12492	0.075	0.004	4.21395e-23
LETMD1	3.79236e-27	2.33506	0.083	0.006	5.47389e-23
RANGRF	6.75514e-27	2.53322	0.079	0.005	9.75036e-23
NT5C3B	9.29231e-27	4.29597	0.059	0	1.34125e-22
ZNF562	1.1506e-26	2.20704	0.073	0.004	1.66078e-22
METTL17	1.43155e-26	4.82007	0.075	0.004	2.0663e-22
COQ4	1.78833e-26	3.11628	0.085	0.007	2.58127e-22
CNR2	2.44625e-26	2.69188	0.06	0.001	3.53091e-22
TMEM18	2.7548e-26	2.54235	0.099	0.013	3.97628e-22
HBB	3.00983e-26	-2.99692	0.685	0.639	4.34438e-22
TIMM44	3.10102e-26	3.86943	0.079	0.006	4.47602e-22
AKR1B1	4.25324e-26	2.77806	0.08	0.006	6.13912e-22
TRGC2	5.29596e-26	5.02683	0.062	0.001	7.64419e-22
ACP5	6.15118e-26	2.48598	0.08	0.006	8.87861e-22
MIS12	7.25469e-26	5.4752	0.068	0.003	1.04714e-21
PATZ1	8.24994e-26	2.3325	0.068	0.003	1.1908e-21
FLYWCH2	8.6488e-26	3.1041	0.089	0.009	1.24837e-21
RNASEH1	9.22719e-26	3.5136	0.075	0.005	1.33185e-21
NIPSNAP3A	9.94268e-26	2.85853	0.089	0.009	1.43513e-21
DTYMK	1.07551e-25	4.69729	0.069	0.003	1.55239e-21
PTGDR	1.08851e-25	2.00052	0.068	0.003	1.57116e-21
ZNF480	1.14245e-25	2.81577	0.069	0.003	1.64902e-21
DCTPP1	1.67103e-25	4.99037	0.07	0.004	2.41197e-21
CPSF4	1.83489e-25	2.2676	0.07	0.004	2.64848e-21
POLD2	2.17415e-25	3.63606	0.06	0.001	3.13817e-21
RAD17	2.28453e-25	2.17424	0.08	0.007	3.29749e-21
SAMM50	2.5929e-25	2.25856	0.086	0.009	3.7426e-21
WDR77	3.59528e-25	5.12844	0.075	0.005	5.18942e-21
TNFRSF13B	3.85454e-25	2.64631	0.057	0.001	5.56365e-21
ACYP1	4.3319e-25	3.02442	0.062	0.002	6.25267e-21
TSEN54	4.44635e-25	5.07314	0.068	0.003	6.41787e-21
TMEM209	7.06905e-25	2.21873	0.063	0.002	1.02035e-20
DNPH1	7.4171e-25	4.95528	0.079	0.007	1.07058e-20
MPHOSPH6	7.6756e-25	2.83407	0.078	0.006	1.1079e-20
IL7R	8.25056e-25	4.98314	0.063	0.002	1.19089e-20
MRPL37	9.13159e-25	2.56315	0.082	0.008	1.31805e-20
GFER	1.03408e-24	2.38816	0.082	0.008	1.49259e-20
TP53TG1	1.30379e-24	2.58208	0.085	0.009	1.88189e-20
SNRNP25	1.59164e-24	3.08221	0.072	0.005	2.29737e-20
BCL7A	1.61324e-24	3.42168	0.056	0.001	2.32856e-20
TXK	1.76657e-24	2.39691	0.06	0.002	2.54986e-20
THAP7	2.10107e-24	5.4598	0.076	0.006	3.03268e-20
ZNF76	2.2454e-24	2.13051	0.066	0.003	3.24102e-20
SRPRB	2.74332e-24	2.26926	0.068	0.004	3.95971e-20
PNO1	3.37588e-24	2.64288	0.068	0.004	4.87274e-20
FCRL6	4.20485e-24	3.2548	0.057	0.001	6.06928e-20
S1PR5	6.78482e-24	7.37648	0.055	0.001	9.79321e-20
CCR7	7.51546e-24	3.75439	0.055	0.001	1.08478e-19
MRPL10	9.15192e-24	2.37627	0.073	0.006	1.32099e-19
WDR54	1.43122e-23	6.47891	0.056	0.001	2.06582e-19
TBX21	1.71615e-23	3.89367	0.056	0.001	2.47709e-19
CCDC167	2.2031e-23	3.28802	0.069	0.005	3.17995e-19
NME1	2.27622e-23	2.70623	0.069	0.005	3.28549e-19
PET117	2.79753e-23	5.64446	0.057	0.002	4.03795e-19
IGLC3	2.86653e-23	6.13522	0.069	0.005	4.13755e-19
PLD4	2.95833e-23	4.19479	0.053	0.001	4.27006e-19
SIT1	3.09573e-23	5.23283	0.053	0.001	4.46838e-19
FH	3.10006e-23	2.54801	0.07	0.005	4.47463e-19
QTRT1	3.11292e-23	3.06226	0.057	0.002	4.49319e-19
GGCT	4.22183e-23	2.30521	0.073	0.006	6.09379e-19
ARMC1	4.78637e-23	2.42823	0.065	0.004	6.90864e-19
MRTO4	5.38363e-23	3.0746	0.059	0.002	7.77072e-19
REXO2	5.79224e-23	2.49596	0.088	0.011	8.36052e-19
MAPKAPK5-AS1	6.13866e-23	2.02648	0.089	0.012	8.86055e-19
PRDX4	6.56966e-23	3.06968	0.085	0.01	9.48265e-19
SLFN12L	6.62383e-23	2.00254	0.055	0.001	9.56084e-19
CES1	6.99851e-23	2.59353	0.089	0.012	1.01016e-18
FKBP4	9.04373e-23	2.00416	0.082	0.009	1.30537e-18
DUS3L	9.32286e-23	2.28089	0.068	0.005	1.34566e-18
CCR2	1.73085e-22	3.25351	0.092	0.014	2.49831e-18
GIMAP6	1.95775e-22	4.09957	0.085	0.011	2.82581e-18
ZNF598	2.05178e-22	3.13051	0.063	0.004	2.96153e-18
PDZD11	2.06168e-22	2.23244	0.063	0.004	2.97583e-18
TCN2	3.01005e-22	2.70333	0.079	0.009	4.34471e-18
BOP1	3.30548e-22	2.44958	0.066	0.005	4.77113e-18
SLAMF7	3.47778e-22	3.96083	0.059	0.003	5.01983e-18
PRR5	3.70752e-22	2.31679	0.068	0.005	5.35144e-18
HLA-DOA	4.82818e-22	5.41103	0.055	0.002	6.96899e-18
SDHAF1	6.26433e-22	2.63993	0.06	0.003	9.04194e-18
KLRG1	8.08628e-22	2.68049	0.056	0.002	1.16717e-17
MAF	8.73426e-22	3.95509	0.079	0.009	1.2607e-17
ALG3	8.96333e-22	3.6308	0.079	0.009	1.29377e-17
ATG14	9.15747e-22	2.33174	0.078	0.009	1.32179e-17
TRAF4	9.78772e-22	2.31636	0.062	0.004	1.41276e-17
CNFN	1.03704e-21	6.6097	0.052	0.001	1.49686e-17
NOA1	1.19718e-21	2.00027	0.078	0.009	1.72801e-17
ZNF600	1.24214e-21	2.14846	0.052	0.001	1.79291e-17
EXOG	1.41556e-21	2.21114	0.057	0.003	2.04321e-17
CCL3L3	1.639e-21	2.58954	0.108	0.021	2.36573e-17
KLHL42	2.06583e-21	3.23172	0.068	0.006	2.98182e-17
TAF6L	2.23733e-21	2.03616	0.059	0.003	3.22936e-17
NUDT2	2.31998e-21	2.88596	0.069	0.006	3.34866e-17
ATP13A2	2.35546e-21	2.23875	0.069	0.006	3.39988e-17
PPAN	3.38753e-21	5.20084	0.055	0.002	4.88956e-17
E2F5	3.58816e-21	2.30833	0.046	0	5.17915e-17
CD180	3.67807e-21	3.77922	0.055	0.002	5.30892e-17
FBXO21	3.93599e-21	2.05837	0.062	0.004	5.68121e-17
CD160	4.3224e-21	5.04577	0.05	0.001	6.23895e-17
RBFA	5.36963e-21	2.25306	0.063	0.005	7.75052e-17
TSFM	9.07804e-21	2.7711	0.057	0.003	1.31032e-16
WDR36	9.1936e-21	2.23429	0.066	0.006	1.327e-16
ABCB8	9.43842e-21	3.1261	0.057	0.003	1.36234e-16
MRPL15	9.78258e-21	2.26322	0.069	0.007	1.41202e-16
FUOM	1.06946e-20	4.39667	0.072	0.008	1.54365e-16
SUPV3L1	1.19947e-20	2.14999	0.073	0.008	1.73132e-16
SYNGR1	1.25781e-20	2.01645	0.08	0.011	1.81552e-16
TRMT61B	1.39125e-20	3.62796	0.053	0.002	2.00813e-16
BEX2	1.49331e-20	8.71194	0.045	0	2.15545e-16
SIGMAR1	1.52273e-20	5.04003	0.06	0.004	2.1979e-16
IL32	2.06646e-20	2.36763	0.106	0.022	2.98274e-16
FAM98B	2.25316e-20	2.37157	0.063	0.005	3.25221e-16
PAFAH1B3	2.83296e-20	3.10061	0.065	0.006	4.0891e-16
GRWD1	3.55932e-20	4.5552	0.046	0.001	5.13752e-16
PCBD1	4.17325e-20	3.91605	0.07	0.008	6.02367e-16
STARD4	4.26771e-20	3.13727	0.07	0.008	6.16002e-16
TESK1	4.52146e-20	2.06769	0.068	0.007	6.52627e-16
ABHD14A	6.15728e-20	4.21264	0.052	0.002	8.88741e-16
BHLHE41	6.21122e-20	5.89563	0.043	0	8.96528e-16
HRAS	8.55426e-20	2.1011	0.06	0.005	1.23472e-15
SEPHS1	9.83876e-20	2.50993	0.062	0.005	1.42013e-15
MRPL24	1.07783e-19	2.11283	0.063	0.006	1.55574e-15
PEA15	1.17968e-19	2.9839	0.082	0.013	1.70275e-15
SLC25A38	1.27377e-19	4.22992	0.055	0.003	1.83856e-15
GPR18	1.38891e-19	5.00639	0.049	0.002	2.00475e-15
TRDC	1.49482e-19	6.07316	0.049	0.002	2.15762e-15
PLEKHF1	1.5143e-19	5.03604	0.045	0.001	2.18574e-15
MZB1	1.61111e-19	2.40236	0.045	0.001	2.32548e-15
IGSF8	1.87163e-19	3.5354	0.056	0.004	2.70151e-15
SFR1	2.28095e-19	5.5062	0.05	0.002	3.29233e-15
HACD3	2.32192e-19	2.11677	0.05	0.002	3.35147e-15
IFRD2	2.45549e-19	4.96202	0.05	0.002	3.54425e-15
CD8A	2.58206e-19	4.95557	0.042	0	3.72694e-15
CD6	2.58206e-19	2.30836	0.042	0	3.72694e-15
MLST8	2.93033e-19	5.47753	0.059	0.005	4.22964e-15
NLRC3	3.32838e-19	2.50455	0.046	0.001	4.80418e-15
MAGOHB	4.12736e-19	2.64538	0.062	0.006	5.95744e-15
ATF5	6.26047e-19	2.15653	0.069	0.008	9.03636e-15
TMEM176B	7.53226e-19	3.36245	0.068	0.008	1.08721e-14
TMEM42	9.7892e-19	3.39828	0.056	0.004	1.41297e-14
TRMT13	1.01297e-18	3.29607	0.056	0.004	1.46212e-14
CCR6	1.03872e-18	2.66055	0.049	0.002	1.49929e-14
RMDN3	1.32646e-18	3.51291	0.059	0.005	1.91461e-14
TCTN3	1.49384e-18	2.5414	0.05	0.003	2.1562e-14
CYP4V2	1.51973e-18	2.86059	0.05	0.003	2.19358e-14
METRN	1.59617e-18	3.7765	0.05	0.003	2.30392e-14
KCNN4	2.51735e-18	2.29826	0.052	0.003	3.63354e-14
CD70	2.5637e-18	3.62005	0.042	0.001	3.70044e-14
ICMT	3.31342e-18	2.10889	0.053	0.004	4.78259e-14
STMN3	6.07529e-18	2.59508	0.043	0.001	8.76907e-14
EMC1	6.22615e-18	2.22537	0.059	0.006	8.98682e-14
ARL1	6.81388e-18	2.24675	0.066	0.008	9.83515e-14
PNOC	1.02169e-17	2.73547	0.045	0.002	1.4747e-13
CRELD1	1.08075e-17	2.31762	0.05	0.003	1.55995e-13
FAM177B	1.14479e-17	2.96676	0.04	0.001	1.65239e-13
HOXB2	1.54394e-17	5.07594	0.053	0.004	2.22852e-13
B4GALT7	1.56798e-17	4.32988	0.046	0.002	2.26322e-13
WDR5	1.63267e-17	2.85272	0.055	0.005	2.3566e-13
ENOPH1	1.89076e-17	2.71197	0.056	0.005	2.72913e-13
NSMF	1.96352e-17	2.3798	0.055	0.005	2.83414e-13
MAGEF1	2.14138e-17	5.28244	0.057	0.006	3.09087e-13
NUDT18	2.16484e-17	2.0748	0.056	0.005	3.12474e-13
UBIAD1	2.33933e-17	2.10234	0.042	0.001	3.37658e-13
NOM1	2.40405e-17	2.70682	0.057	0.006	3.47001e-13
FAM20C	2.80022e-17	3.46823	0.059	0.006	4.04184e-13
CD300C	2.90286e-17	3.42387	0.065	0.008	4.18998e-13
CETN3	3.85533e-17	2.61601	0.049	0.003	5.56478e-13
RAB34	4.02942e-17	2.12891	0.075	0.013	5.81607e-13
ATIC	4.26109e-17	2.18309	0.05	0.004	6.15045e-13
ZMYM3	4.47781e-17	3.51305	0.039	0.001	6.46327e-13
DTWD1	4.53331e-17	2.00751	0.05	0.004	6.54339e-13
XCL2	4.66989e-17	5.57492	0.039	0.001	6.74051e-13
PRCD	7.67532e-17	2.56449	0.036	0	1.10786e-12
POLR3D	8.35338e-17	2.06811	0.055	0.005	1.20573e-12
P4HTM	8.5513e-17	2.136	0.055	0.005	1.23429e-12
SRP68	8.66698e-17	2.36337	0.059	0.007	1.25099e-12
ATP6V0E2	9.92794e-17	3.31586	0.046	0.003	1.433e-12
MAP3K12	1.04887e-16	2.1648	0.06	0.007	1.51395e-12
STMN1	1.82066e-16	3.75309	0.037	0.001	2.62794e-12
ZNF880	1.84114e-16	3.60512	0.037	0.001	2.6575e-12
CENPV	1.84629e-16	3.88656	0.037	0.001	2.66494e-12
PON2	2.29911e-16	2.03722	0.05	0.004	3.31853e-12
DEXI	2.41926e-16	2.82516	0.05	0.004	3.49196e-12
BOD1	2.67419e-16	4.06497	0.043	0.002	3.85993e-12
IRF2BP1	2.84886e-16	2.4863	0.052	0.005	4.11204e-12
CD244	2.9273e-16	2.44568	0.053	0.005	4.22527e-12
MRPL17	3.01705e-16	4.92068	0.056	0.006	4.35482e-12
IGHG2	3.18404e-16	8.48018	0.034	0	4.59584e-12
SNAI1	3.47716e-16	3.82041	0.056	0.006	5.01894e-12
MAGEH1	3.70018e-16	7.01001	0.039	0.001	5.34083e-12
FLT3LG	4.05911e-16	2.83222	0.045	0.003	5.85892e-12
PGAM5	5.25062e-16	3.90241	0.046	0.003	7.57874e-12
RRP9	7.56628e-16	4.37847	0.036	0.001	1.09212e-11
DPP3	8.59272e-16	2.06226	0.049	0.004	1.24027e-11
MRPL50	8.68771e-16	3.22891	0.049	0.004	1.25398e-11
PITRM1	1.02757e-15	2.26017	0.05	0.005	1.48319e-11
DNAJA3	1.06403e-15	2.18721	0.042	0.002	1.53582e-11
JMJD8	1.22812e-15	4.12072	0.057	0.007	1.77266e-11
SH2D1B	1.32054e-15	4.30074	0.033	0	1.90606e-11
G6PC3	1.39624e-15	2.13436	0.055	0.006	2.01533e-11
SCRN2	1.54717e-15	5.13766	0.043	0.003	2.23319e-11
C2orf74	2.83454e-15	2.2894	0.039	0.002	4.09137e-11
DNLZ	3.14275e-15	5.22504	0.034	0.001	4.53625e-11
EXOSC5	3.95786e-15	2.94339	0.049	0.005	5.71277e-11
SLC25A4	5.47576e-15	5.00746	0.032	0	7.90371e-11
CD8B	5.47576e-15	3.41326	0.032	0	7.90371e-11
TRIB2	5.47576e-15	3.33515	0.032	0	7.90371e-11
TNFSF9	6.64166e-15	2.92477	0.036	0.001	9.58657e-11
NABP1	7.1135e-15	-2.00266	0.496	0.54	1.02676e-10
HAGHL	8.32099e-15	3.07624	0.043	0.003	1.20105e-10
KLK1	1.29392e-14	6.13733	0.033	0.001	1.86764e-10
GSPT2	1.29752e-14	6.80739	0.033	0.001	1.87284e-10
MMP23B	1.31203e-14	6.59488	0.033	0.001	1.89378e-10
GZMK	1.3603e-14	4.88526	0.033	0.001	1.96345e-10
DUSP7	1.69354e-14	4.06724	0.05	0.006	2.44446e-10
ZNF548	2.43187e-14	3.52919	0.04	0.003	3.51016e-10
SCAMP1-AS1	2.43759e-14	3.40113	0.04	0.003	3.51842e-10
RMRP	2.48971e-14	3.66163	0.04	0.003	3.59365e-10
SPRY1	2.67775e-14	3.43867	0.04	0.003	3.86506e-10
TMPO-AS1	3.39346e-14	4.24619	0.042	0.003	4.89812e-10
ERAL1	4.08908e-14	3.93114	0.043	0.004	5.90218e-10
DPAGT1	4.24508e-14	2.79867	0.043	0.004	6.12735e-10
PDK2	4.96327e-14	2.19667	0.045	0.004	7.16399e-10
SLAMF1	5.39949e-14	2.21667	0.032	0.001	7.79362e-10
TRIM7	5.96437e-14	2.52277	0.052	0.007	8.60897e-10
CALHM2	6.06506e-14	3.72052	0.05	0.006	8.7543e-10
AGK	6.63459e-14	3.01087	0.037	0.002	9.57637e-10
PAOX	7.03173e-14	3.24915	0.037	0.002	1.01496e-09
DERL3	9.41336e-14	5.5077	0.029	0	1.35872e-09
OSBPL7	9.41336e-14	4.18609	0.029	0	1.35872e-09
CD200	9.41336e-14	2.64991	0.029	0	1.35872e-09
OAF	9.75775e-14	2.15575	0.06	0.01	1.40843e-09
PRIM1	1.07269e-13	2.61327	0.033	0.001	1.54832e-09
TMIGD2	1.15766e-13	3.49009	0.033	0.001	1.67097e-09
NOP16	1.65909e-13	4.35287	0.043	0.004	2.39474e-09
RFXAP	1.77619e-13	3.97064	0.034	0.002	2.56375e-09
PGM3	1.87229e-13	2.25989	0.034	0.002	2.70246e-09
TOE1	1.89116e-13	2.50488	0.034	0.002	2.7297e-09
FSTL3	2.03314e-13	2.00299	0.053	0.008	2.93463e-09
P3H1	2.15684e-13	2.16963	0.047	0.006	3.11318e-09
DNAJC30	2.2213e-13	5.98469	0.03	0.001	3.20623e-09
FBXO4	2.2213e-13	3.39531	0.03	0.001	3.20623e-09
NR2C2AP	2.34765e-13	2.46724	0.03	0.001	3.38859e-09
JMJD4	2.73418e-13	4.821	0.036	0.002	3.94651e-09
HSPBP1	2.80071e-13	2.45261	0.036	0.002	4.04254e-09
HIRIP3	3.65417e-13	6.17163	0.037	0.003	5.27443e-09
MTG1	3.73108e-13	2.02894	0.037	0.003	5.38544e-09
ZBTB41	3.79199e-13	2.29926	0.037	0.003	5.47337e-09
IFNG	3.90335e-13	7.93457	0.027	0	5.63409e-09
PLXNA3	3.90335e-13	2.60135	0.027	0	5.63409e-09
MTX3	4.36075e-13	3.42039	0.032	0.001	6.29431e-09
FAHD2A	4.51172e-13	3.18822	0.032	0.001	6.51222e-09
PPRC1	4.5354e-13	2.07436	0.032	0.001	6.5464e-09
SIGLEC10	4.67863e-13	-2.06988	0.079	0.019	6.75313e-09
ASF1A	5.82378e-13	2.90315	0.04	0.004	8.40605e-09
UGDH	6.21443e-13	2.32682	0.042	0.004	8.96991e-09
IL6	6.41825e-13	2.19832	0.04	0.004	9.2641e-09
IFT27	6.42681e-13	2.62819	0.042	0.004	9.27645e-09
CCDC28A	6.7146e-13	-2.19238	0.098	0.029	9.69185e-09
ZNF275	7.21691e-13	2.54574	0.033	0.002	1.04169e-08
TCEAL1	7.3257e-13	5.57597	0.033	0.002	1.05739e-08
RIOK2	7.37346e-13	2.32882	0.047	0.006	1.06429e-08
SLC25A35	7.87465e-13	2.25201	0.033	0.002	1.13663e-08
ZNF703	8.11436e-13	4.06323	0.045	0.005	1.17123e-08
TRGC1	9.31373e-13	5.61176	0.029	0.001	1.34434e-08
PLA2G15	9.32363e-13	-2.25789	0.049	0.007	1.34577e-08
DNAAF1	1.03738e-12	2.032	0.057	0.01	1.49735e-08
RBM45	1.06762e-12	2.73806	0.034	0.002	1.541e-08
MT1E	1.52235e-12	3.28227	0.036	0.003	2.19735e-08
LINC00494	1.61893e-12	3.94517	0.026	0	2.33676e-08
PASK	1.61893e-12	2.00626	0.026	0	2.33676e-08
THAP7-AS1	1.75678e-12	4.39116	0.03	0.001	2.53573e-08
MCM3	1.82901e-12	3.16909	0.037	0.003	2.63999e-08
CKS1B	1.88235e-12	2.63959	0.037	0.003	2.71698e-08
NUDT15	2.8347e-12	2.06761	0.043	0.005	4.09161e-08
PPIL1	3.081e-12	2.20985	0.032	0.002	4.44711e-08
SLC17A9	3.78742e-12	2.88015	0.027	0.001	5.46676e-08
C1orf109	3.82934e-12	3.53555	0.027	0.001	5.52727e-08
PXMP2	3.85047e-12	2.03498	0.027	0.001	5.55777e-08
LRR1	4.42919e-12	2.69795	0.033	0.002	6.39309e-08
CDK5	6.17782e-12	2.31646	0.05	0.008	8.91707e-08
TNFRSF18	6.71705e-12	6.61791	0.024	0	9.69538e-08
POLR1E	7.19818e-12	2.90821	0.029	0.001	1.03899e-07
PHYH	8.42322e-12	3.06683	0.039	0.004	1.21581e-07
BISPR	8.71562e-12	2.66012	0.045	0.006	1.25801e-07
C12orf29	1.17063e-11	2.99863	0.03	0.002	1.68969e-07
PIDD1	1.18802e-11	3.28006	0.03	0.002	1.71479e-07
SLC27A4	1.19388e-11	2.06756	0.03	0.002	1.72324e-07
MED9	1.19681e-11	2.69534	0.03	0.002	1.72748e-07
KLRC1	1.56985e-11	5.85336	0.026	0.001	2.26593e-07
PTGDS	1.60469e-11	8.30182	0.026	0.001	2.3162e-07
CCDC106	1.64478e-11	2.42521	0.026	0.001	2.37407e-07
THOP1	1.78646e-11	2.01763	0.032	0.002	2.57857e-07
HINT3	2.08966e-11	-2.75206	0.093	0.029	3.01621e-07
MPI	2.1827e-11	3.09369	0.033	0.003	3.1505e-07
LINC00484	2.43117e-11	3.01577	0.033	0.003	3.50916e-07
BCAT2	2.65974e-11	2.77058	0.034	0.003	3.83907e-07
ERCC2	2.70618e-11	2.13096	0.034	0.003	3.90611e-07
TMEM14A	2.78844e-11	3.51973	0.023	0	4.02484e-07
GPX7	2.97546e-11	4.10894	0.027	0.001	4.29479e-07
USP21	2.9955e-11	2.25978	0.034	0.003	4.32371e-07
PSMG1	3.08087e-11	2.83727	0.036	0.004	4.44693e-07
PUSL1	3.13527e-11	2.29733	0.043	0.006	4.52545e-07
HNRNPA1L2	3.27674e-11	4.6895	0.037	0.004	4.72965e-07
PRADC1	3.43381e-11	3.10236	0.039	0.005	4.95637e-07
GUF1	3.47485e-11	2.72027	0.037	0.004	5.0156e-07
ADPRH	3.56022e-11	2.56179	0.037	0.004	5.13882e-07
ENDOG	5.128e-11	3.81265	0.049	0.009	7.40176e-07
GDAP2	5.13112e-11	-2.2378	0.106	0.037	7.40625e-07
NSUN4	6.43834e-11	-2.24761	0.076	0.021	9.2931e-07
HSD17B8	6.47048e-11	6.4569	0.024	0.001	9.33949e-07
THEM6	6.47048e-11	3.74194	0.024	0.001	9.33949e-07
KLRC2	6.52378e-11	4.53445	0.024	0.001	9.41642e-07
TP73-AS1	6.76744e-11	3.13549	0.03	0.002	9.76812e-07
LINC01480	6.81473e-11	4.50894	0.03	0.002	9.83638e-07
SYNC	8.4179e-11	2.96964	0.032	0.003	1.21504e-06
CLUH	8.6263e-11	2.01069	0.032	0.003	1.24512e-06
PGRMC1	1.00839e-10	-2.31217	0.121	0.046	1.45551e-06
SCX	1.15842e-10	6.40667	0.022	0	1.67206e-06
MTFP1	1.15842e-10	5.75129	0.022	0	1.67206e-06
EOMES	1.15842e-10	5.75128	0.022	0	1.67206e-06
TNNT1	1.1854e-10	2.17919	0.042	0.006	1.71101e-06
CYP2R1	1.20066e-10	2.20335	0.034	0.004	1.73303e-06
ZMYND19	1.22153e-10	3.35524	0.026	0.001	1.76316e-06
ZNF667-AS1	1.29885e-10	2.08645	0.026	0.001	1.87475e-06
MRPL39	1.8588e-10	2.58315	0.027	0.002	2.68299e-06
PPOX	1.8633e-10	3.09529	0.027	0.002	2.68948e-06
FUT4	2.02212e-10	-2.04681	0.06	0.015	2.91873e-06
DPH2	2.55934e-10	5.16844	0.029	0.002	3.69415e-06
KATNBL1	2.56354e-10	-2.2432	0.167	0.074	3.70021e-06
NT5DC2	2.61282e-10	3.35407	0.029	0.002	3.77135e-06
ZNF48	2.67416e-10	2.5001	0.023	0.001	3.85988e-06
ZBTB32	2.71083e-10	3.19947	0.023	0.001	3.91281e-06
MRPS17	3.27703e-10	3.98975	0.03	0.003	4.73007e-06
PIGM	3.3278e-10	2.15908	0.03	0.003	4.80334e-06
NEK3	3.80772e-10	2.09503	0.032	0.003	5.49606e-06
ACP2	3.98389e-10	2.90473	0.039	0.006	5.75035e-06
ISOC2	4.01473e-10	3.63479	0.036	0.005	5.79485e-06
ANKRD39	4.08654e-10	2.28809	0.034	0.004	5.89852e-06
NTHL1	4.4917e-10	2.6182	0.034	0.004	6.48332e-06
USP30-AS1	4.8172e-10	7.45405	0.02	0	6.95314e-06
IGHA2	4.8172e-10	7.51498	0.02	0	6.95314e-06
DEGS2	4.8172e-10	3.00755	0.02	0	6.95314e-06
CDKN2A	7.71304e-10	2.03331	0.026	0.002	1.1133e-05
CDCA4	9.49462e-10	2.35887	0.042	0.007	1.37045e-05
NICN1	1.05049e-09	2.8407	0.027	0.002	1.51627e-05
CPOX	1.08333e-09	2.5376	0.04	0.007	1.56367e-05
SMYD5	1.10524e-09	3.21427	0.022	0.001	1.59531e-05
LSR	1.10524e-09	2.61117	0.022	0.001	1.59531e-05
CXCR3	1.10824e-09	6.25235	0.022	0.001	1.59964e-05
AEBP1	1.1449e-09	3.1825	0.022	0.001	1.65255e-05
ANO8	1.23427e-09	2.72171	0.029	0.003	1.78155e-05
MYCL	1.26374e-09	2.23999	0.039	0.006	1.82408e-05
RPUSD4	1.26791e-09	3.37452	0.037	0.006	1.83011e-05
POLR3H	1.41232e-09	3.15024	0.03	0.003	2.03855e-05
KBTBD8	1.56096e-09	2.28682	0.032	0.004	2.25309e-05
AFMID	1.66212e-09	2.17688	0.033	0.004	2.39911e-05
FANCE	2.00573e-09	2.99784	0.019	0	2.89508e-05
ZNF154	2.00573e-09	2.87113	0.019	0	2.89508e-05
MAL	2.00573e-09	2.60112	0.019	0	2.89508e-05
RPA4	2.02653e-09	7.63496	0.023	0.001	2.9251e-05
LAX1	2.06779e-09	2.4417	0.023	0.001	2.98465e-05
HBA2	3.11511e-09	-2.77831	0.444	0.438	4.49636e-05
ARMCX5	3.84458e-09	4.82756	0.026	0.002	5.54926e-05
FGFRL1	3.94943e-09	2.26486	0.026	0.002	5.70061e-05
HBA1	4.2558e-09	-2.28922	0.233	0.306	6.14283e-05
CTSF	4.59344e-09	4.7993	0.02	0.001	6.63018e-05
EXTL2	4.60586e-09	2.33232	0.02	0.001	6.6481e-05
HGH1	4.61831e-09	4.55068	0.02	0.001	6.66607e-05
SMC2	4.62612e-09	2.17545	0.027	0.003	6.67734e-05
TBCCD1	4.79725e-09	2.13639	0.027	0.003	6.92435e-05
GPER1	5.43949e-09	2.48805	0.03	0.004	7.85136e-05
ELAC1	5.54837e-09	2.00379	0.032	0.004	8.00852e-05
ZNF528	7.98532e-09	2.72809	0.022	0.001	0.00011526
FBXL8	8.08571e-09	4.0251	0.022	0.001	0.000116709
PARP2	8.16691e-09	2.65366	0.022	0.001	0.000117881
CYP2S1	8.29019e-09	2.423	0.022	0.001	0.000119661
TRGV9	8.36486e-09	7.6036	0.017	0	0.000120738
SIDT1-AS1	8.36486e-09	7.36701	0.017	0	0.000120738
TNFRSF4	8.36486e-09	6.90285	0.017	0	0.000120738
IGHG3	8.36486e-09	6.88474	0.017	0	0.000120738
IGLL5	8.36486e-09	5.79585	0.017	0	0.000120738
ZNF860	8.36486e-09	3.85313	0.017	0	0.000120738
NXPH4	8.36486e-09	3.46416	0.017	0	0.000120738
GEMIN4	8.36486e-09	2.87851	0.017	0	0.000120738
TUBGCP5	1.19142e-08	4.31028	0.023	0.002	0.000171969
ZNF510	1.1998e-08	2.01546	0.023	0.002	0.00017318
ZNF518B	1.27199e-08	-2.30792	0.062	0.018	0.0001836
TMEM102	1.51272e-08	4.58882	0.024	0.002	0.000218346
PORCN	1.51272e-08	3.46092	0.024	0.002	0.000218346
URB1-AS1	1.53291e-08	2.11952	0.024	0.002	0.000221261
FZD2	1.5397e-08	3.72111	0.024	0.002	0.00022224
PJA1	1.57756e-08	2.38137	0.024	0.002	0.000227705
CNPY4	1.58454e-08	2.29496	0.024	0.002	0.000228712
RITA1	1.72753e-08	3.79149	0.026	0.003	0.000249351
TRMT61A	1.75316e-08	3.35597	0.026	0.003	0.000253051
TM7SF2	1.83981e-08	5.38613	0.027	0.003	0.000265558
UMPS	1.86971e-08	2.30574	0.027	0.003	0.000269874
NAALADL1	1.88504e-08	3.19716	0.029	0.004	0.000272087
TIMM21	1.91459e-08	2.47583	0.019	0.001	0.000276352
FZD5	3.25129e-08	3.68692	0.02	0.001	0.000469291
ZNF232	3.25129e-08	2.61444	0.02	0.001	0.000469291
MAGEE1	3.49578e-08	5.46738	0.016	0	0.000504581
FFAR1	3.49578e-08	4.37565	0.016	0	0.000504581
PEG10	3.49578e-08	3.38983	0.016	0	0.000504581
CENPM	3.49578e-08	3.32087	0.016	0	0.000504581
TTC16	3.49578e-08	3.35727	0.016	0	0.000504581
HAUS5	3.49578e-08	2.9266	0.016	0	0.000504581
ZNF649	3.49578e-08	2.74342	0.016	0	0.000504581
NEIL2	3.49578e-08	2.35718	0.016	0	0.000504581
FCRLB	4.71455e-08	3.03937	0.022	0.002	0.000680498
CCDC157	4.72544e-08	2.75496	0.022	0.002	0.00068207
CLEC4G	5.65333e-08	3.19455	0.023	0.002	0.000816001
LINC01063	6.11366e-08	2.27152	0.023	0.002	0.000882446
MIR155HG	6.52706e-08	2.40987	0.024	0.003	0.000942116
KCTD6	6.58125e-08	2.44904	0.024	0.003	0.000949938
ENGASE	6.86411e-08	2.19535	0.026	0.003	0.000990765
ZNF513	7.05507e-08	3.9542	0.027	0.004	0.00101833
ZNF749	7.83472e-08	3.06433	0.017	0.001	0.00113086
SEMA7A	7.85567e-08	3.12817	0.017	0.001	0.00113389
RWDD2B	7.91882e-08	2.00595	0.017	0.001	0.001143
COL6A2	8.02516e-08	2.03456	0.017	0.001	0.00115835
ZNF426	9.58294e-08	-2.19931	0.037	0.008	0.0013832
TFPT	9.68699e-08	-2.1545	0.05	0.014	0.00139822
RPP25	1.30706e-07	5.24503	0.019	0.001	0.00188661
TFAP4	1.30706e-07	2.36166	0.019	0.001	0.00188661
UAP1L1	1.3199e-07	3.57699	0.019	0.001	0.00190515
FGFBP3	1.3394e-07	4.0867	0.019	0.001	0.0019333
PRNCR1	1.34268e-07	2.58432	0.019	0.001	0.00193803
IGHE	1.4648e-07	8.87292	0.014	0	0.00211429
BEX5	1.4648e-07	6.66868	0.014	0	0.00211429
ZSCAN9	1.4648e-07	4.51468	0.014	0	0.00211429
KLRC3	1.4648e-07	3.92672	0.014	0	0.00211429
LMNTD2	1.4648e-07	3.46035	0.014	0	0.00211429
KIR2DL3	1.4648e-07	3.39767	0.014	0	0.00211429
FBXL16	1.4648e-07	2.4143	0.014	0	0.00211429
CENPH	1.4648e-07	2.02769	0.014	0	0.00211429
CLEC17A	1.4648e-07	2.06214	0.014	0	0.00211429
NKX3-1	1.83759e-07	2.69489	0.02	0.002	0.00265238
FOLR2	1.83759e-07	3.19871	0.02	0.002	0.00265238
BDH2	2.18846e-07	2.00743	0.022	0.002	0.00315882
EMP1	2.2501e-07	2.01378	0.022	0.002	0.00324779
ILVBL	2.43653e-07	2.49967	0.026	0.004	0.00351689
GAMT	2.53506e-07	2.2385	0.023	0.003	0.00365911
BPI	2.60982e-07	2.10744	0.026	0.004	0.00376702
SMYD4	2.81588e-07	-2.71728	0.04	0.01	0.00406444
CBLN3	3.23382e-07	4.26506	0.016	0.001	0.0046677
COPZ2	3.23382e-07	3.16918	0.016	0.001	0.0046677
HYLS1	3.2424e-07	2.07173	0.016	0.001	0.00468008
NMUR1	3.32065e-07	3.20899	0.016	0.001	0.00479302
RHEBL1	5.21246e-07	4.60626	0.017	0.001	0.00752367
PRMT6	5.27575e-07	2.91985	0.017	0.001	0.00761502
PSMG3-AS1	5.27575e-07	2.34963	0.017	0.001	0.00761502
CCDC86	5.2885e-07	2.36215	0.017	0.001	0.00763342
HOXB4	5.31408e-07	4.27416	0.017	0.001	0.00767034
KLRC4	6.15855e-07	6.89448	0.013	0	0.00888925
ZCCHC18	6.15855e-07	5.01688	0.013	0	0.00888925
DTX3	6.15855e-07	4.8637	0.013	0	0.00888925
WNT10A	6.15855e-07	2.45554	0.013	0	0.00888925
ZNF584	6.15855e-07	2.04467	0.013	0	0.00888925
CBY1	6.15855e-07	2.05933	0.013	0	0.00888925
MFSD3	6.52481e-07	4.02344	0.027	0.005	0.00941791
NOL6	6.9261e-07	2.86961	0.019	0.002	0.00999713
TMEM186	6.9261e-07	2.25477	0.019	0.002	0.00999713

## Sheet: 2.Enriched pathways
Pathway name	Count	p-value	FDR
Peptide chain elongation	77	1.12545e-86	1.17834e-83
Eukaryotic Translation Elongation	78	1.50446e-85	7.87583e-83
Formation of a pool of free 40S subunits	80	8.15742e-84	2.84694e-81
Viral mRNA Translation	75	1.4938e-82	3.91001e-80
Eukaryotic Translation Termination	76	1.37597e-81	2.88129e-79
Nonsense Mediated Decay (NMD) independent of the Exon Junction Complex (EJC)	76	3.26779e-80	5.7023e-78
Selenocysteine synthesis	75	1.17875e-79	1.76307e-77
L13a-mediated translational silencing of Ceruloplasmin expression	80	5.9183e-78	7.74557e-76
SRP-dependent cotranslational protein targeting to membrane	80	1.97604e-77	2.06891e-75
GTP hydrolysis and joining of the 60S ribosomal subunit	80	1.97604e-77	2.06891e-75
Translation	119	1.63462e-76	1.535e-74
Response of EIF2AK4 (GCN2) to amino acid deficiency	76	1.75932e-76	1.535e-74
Eukaryotic Translation Initiation	81	1.21796e-75	9.10864e-74
Cap-dependent Translation Initiation	81	1.21796e-75	9.10864e-74
Major pathway of rRNA processing in the nucleolus and cytosol	96	6.91253e-74	4.82494e-72
rRNA processing in the nucleus and cytosol	97	2.4625e-72	1.6114e-70
Nonsense-Mediated Decay (NMD)	77	5.33156e-71	3.10119e-69
Nonsense Mediated Decay (NMD) enhanced by the Exon Junction Complex (EJC)	77	5.33156e-71	3.10119e-69
rRNA processing	98	6.31574e-71	3.4803e-69
Selenoamino acid metabolism	76	4.30675e-68	2.25459e-66
Influenza Viral RNA Transcription and Replication	76	1.11676e-61	5.56782e-60
Influenza Infection	80	1.30641e-60	6.21733e-59
Cellular response to starvation	78	5.67807e-58	2.58475e-56
Regulation of expression of SLITs and ROBOs	78	4.52693e-54	1.97487e-52
Signaling by ROBO receptors	79	1.38918e-45	5.8179e-44
Metabolism of amino acids and derivatives	90	1.30133e-35	5.24035e-34
Formation of the ternary complex, and subsequently, the 43S complex	34	1.45074e-31	5.62563e-30
Translation initiation complex formation	34	8.85672e-29	3.19758e-27
Ribosomal scanning and start codon recognition	34	8.85672e-29	3.19758e-27
Activation of the mRNA upon binding of the cap-binding complex and eIFs, and subsequent binding to 43S	34	1.98744e-28	6.93617e-27
Mitochondrial translation elongation	27	2.91718e-14	9.85256e-13
Mitochondrial translation	27	1.80611e-13	5.90935e-12
Mitochondrial translation initiation	26	2.39394e-13	7.37194e-12
Mitochondrial translation termination	26	2.39394e-13	7.37194e-12
Translocation of ZAP-70 to Immunological synapse	12	1.76422e-11	5.27753e-10
Phosphorylation of CD3 and TCR zeta chains	12	1.95131e-10	5.67506e-09
PD-1 signaling	12	3.88284e-10	1.09874e-08
Generation of second messenger molecules	13	8.48419e-09	2.33762e-07
Immunoregulatory interactions between a Lymphoid and a non-Lymphoid cell	25	2.59535e-08	6.96751e-07
rRNA modification in the nucleus and cytosol	16	7.88552e-08	2.06403e-06
Mitochondrial protein import	16	1.63483e-07	4.17479e-06
Costimulation by the CD28 family	14	1.36054e-05	0.000339163
Protein localization	23	1.82695e-05	0.00044484
Downstream TCR signaling	14	0.000686653	0.0163392
Metabolism of nucleotides	14	0.000842943	0.0196125
tRNA processing	14	0.00164604	0.0374654
TCR signaling	15	0.00181592	0.0404525
Purine catabolism	5	0.00206491	0.0450409

## Sheet: 3.Signature genes
COVID-19 signature genes
RPS21
RPL5
RPL15
RPSA
RPL17
RPL26
RPS5
RPL36
RPL10A
RPL22
RPL35
RPS23
RPLP0
RPS8
RPL3
RPL7A
RPL14
EEF1B2
HNRNPA1
RPL23A
RPS3A
RPL24
RPL6
RPS6
RPL9
RPS19
RPLP2
RPS18
CD52
RPL27
RPS4X
RPL13
RPL18
RPL4
RPL19
RPL36A
RPS7
COX7C
RPL29
RPS2
RPL11
RPS13
RPS17
RPS3
RPS20
RPL18A
RPS16
NPM1
RPL7
RPL31
RPL27A
RPS28
RPS24
RPL12
RPS10
RPL13A
RPL35A
RPL37A
RPL8
HINT1
RPS27A
SLC25A6
PPIA
RPS15
RPS14
RPLP1
RPL32
RPL34
RPL10
EEF1A1
COX6C
EEF2
TOMM7
EIF3F
HSP90AB1
EIF3E
NCL
RPL39
RPL38
NACA
SNRPD2
ERP29
MIF
RPS29
RPL28
NSA2
RPS15A
RPS25
RPS27
RPS11
BTF3
EIF3G
RPL23
APRT
CALR
PTMA
CD81
RPL21
HLA-DRB1
EIF3L
RAN
RPL37
LSM7
TMSB10
CRIP1
NDUFB2
AHNAK
MZT2B
RPL30
HLA-DPA1
CD74
GSTP1
RPL41
VAMP8
RPS12
HLA-DRA
CYCS
SMDT1
HLA-DPB1
S100A10
YBX1
SNHG8
LGALS1
MT-CO1
ARL4C
C12orf57
EIF3M
CUTA
ANXA2
TRBC2
HLA-DQB1
CHCHD10
TMPO
ZNF331
CYBB
HLA-DMA
SSBP1
EVL
ETS1
LDHB
IRF8
PRDX1
HMGN3
SNRPF
TMEM256
NUCKS1
HSPE1
ANXA6
CXXC5
RSL1D1
GPR183
SSBP4
CD79B
APEX1
LY86
SSB
GADD45GIP1
METAP2
LBH
MRPL57
RAD23A
CCT8
RUNX3
HLA-DMB
DPP7
NDUFAB1
FCMR
CD69
COMT
HLA-DQA1
DDOST
PEBP1
HSPD1
C1QBP
PARP1
PYURF
CD79A
CNPY2
MS4A1
IKZF3
MRPL23
ATRAID
CYC1
FBL
BANF1
MYDGF
SNRPD1
CCT4
IMP3
RHOH
TMEM147
RNF126
MPEG1
PPM1K
DUT
GGA2
VDAC1
APOBEC3C
IL27RA
METTL7A
TNFRSF13C
PHPT1
GLO1
MRPL34
CCT7
P2RX5
LINC00926
NSMCE3
AIMP1
SEC11C
PRMT1
SRP72
MDH1
GIMAP1
DNAJC19
NHP2
RNF125
CD22
NKG7
RANBP1
IFT57
CCDC107
WDR11
LY9
SMARCB1
DNAJC10
CCDC50
ATXN7L3B
PSMC3
ITPA
TOMM5
TMEM134
LFNG
ADAM28
LSM5
SRM
VCAN
BLK
FCRL1
CMC1
LYAR
XPA
IER3IP1
PPA1
SCIMP
PDCD5
WDR43
TIMM13
MRPS26
NOP58
NOP56
RCN2
MRPL14
STOML2
TRAPPC2L
MRPS16
LPXN
LSM2
PDIA4
ZBTB10
SHMT2
GZMM
IGHD
VEGFB
IGHM
CD247
BCL11A
GZMA
PHB
CFAP97
PLPP5
CD163
SPIB
VPREB3
MRPS12
HSD17B10
ITGB7
MRPL11
CCL4
PTPMT1
CEBPG
SUMF2
CD3E
PDCD7
EIF2B1
THBS1
TRAPPC6A
LCK
CX3CR1
CD2
SPOCK2
SDF2L1
QRSL1
SSRP1
GIMAP7
OCIAD2
GLOD4
PMVK
PLEKHA1
PDHB
GZMH
FCRL5
FGD2
MS4A7
HOPX
MRPS23
CD40
RNU11
COA3
TRAF5
CD4
TCF3
IMMT
ZNF639
POP5
FBP1
PRF1
TMEM141
KLRB1
NIFK
IGLC2
IGKC
CD27
FCRLA
NUDT1
GNL3
RAD50
TMEM156
PSMG3
CTSW
DDX1
NUBP2
FGFBP2
CD19
BCCIP
TMA16
TCEAL8
MYC
MRPS11
NOC2L
KLRD1
KLRF1
TGFBI
EXOSC8
LGALS2
SCAMP3
EREG
GCHFR
C20orf27
MRPL19
CDC25B
MPV17
MRPS18B
CYB5A
TMEM126A
SMIM4
SLAMF6
ACAA2
HINT2
ZNF593
PIGP
MRPL3
DYRK2
FCRL2
TRBC1
RRAS2
GPATCH11
ZNF32
FAM162A
CXCR5
CD72
PHF6
AFG3L2
UTP3
NDUFA9
RIC3
RRP7A
P2RY10
IGHA1
TRAC
SLC52A2
CD7
MZT1
WDR61
ZNF22
LMAN1
TSR2
TCL1A
TIMM10
ASGR2
CD24
EBAG9
DDX54
CENPB
JCHAIN
PRPS1
IGHG1
LYZ
SDR39U1
TXNDC15
DHRS4L2
RPP30
NOB1
MRPS30
ABCE1
MATK
TMEM238
CCDC115
ALDH3A2
GNLY
ETHE1
DNAAF2
COG2
MARCO
HSPH1
NCR3
MRPS35
PYROXD1
C15orf61
RP9
CCDC137
ADGRG1
RRAS
SURF2
IL2RB
ANXA2R
NAGPA
RRP1B
SPON2
RNASE2
NME2
DPH5
MTCH2
FCER2
CTSO
MRPL12
SMAGP
REXO4
COMTD1
ZNF302
PHAX
GPS1
CD3D
CHID1
YDJC
C8orf33
TYW3
ITM2A
DCTD
ITM2C
EID2
PPIH
CD3G
EHMT2
CD320
GZMB
NOLC1
GPATCH4
RRN3
FAM102A
ACTR1B
SUPT7L
NOC3L
FCRL3
PYHIN1
CLIC3
CMTR2
LETMD1
RANGRF
NT5C3B
ZNF562
METTL17
COQ4
CNR2
TMEM18
TIMM44
AKR1B1
TRGC2
ACP5
MIS12
PATZ1
FLYWCH2
RNASEH1
NIPSNAP3A
DTYMK
PTGDR
ZNF480
DCTPP1
CPSF4
POLD2
RAD17
SAMM50
WDR77
TNFRSF13B
ACYP1
TSEN54
TMEM209
DNPH1
MPHOSPH6
IL7R
MRPL37
GFER
TP53TG1
SNRNP25
BCL7A
TXK
THAP7
ZNF76
SRPRB
PNO1
FCRL6
S1PR5
CCR7
MRPL10
WDR54
TBX21
CCDC167
NME1
PET117
IGLC3
PLD4
SIT1
FH
QTRT1
GGCT
ARMC1
MRTO4
REXO2
MAPKAPK5-AS1
PRDX4
SLFN12L
CES1
FKBP4
DUS3L
CCR2
GIMAP6
ZNF598
PDZD11
TCN2
BOP1
SLAMF7
PRR5
HLA-DOA
SDHAF1
KLRG1
MAF
ALG3
ATG14
TRAF4
CNFN
NOA1
ZNF600
EXOG
CCL3L3
KLHL42
TAF6L
NUDT2
ATP13A2
PPAN
E2F5
CD180
FBXO21
CD160
RBFA
TSFM
WDR36
ABCB8
MRPL15
FUOM
SUPV3L1
SYNGR1
TRMT61B
BEX2
SIGMAR1
IL32
FAM98B
PAFAH1B3
GRWD1
PCBD1
STARD4
TESK1
ABHD14A
BHLHE41
HRAS
SEPHS1
MRPL24
PEA15
SLC25A38
GPR18
TRDC
PLEKHF1
MZB1
IGSF8
SFR1
HACD3
IFRD2
CD8A
CD6
MLST8
NLRC3
MAGOHB
ATF5
TMEM176B
TMEM42
TRMT13
CCR6
RMDN3
TCTN3
CYP4V2
METRN
KCNN4
CD70
ICMT
STMN3
EMC1
ARL1
PNOC
CRELD1
FAM177B
HOXB2
B4GALT7
WDR5
ENOPH1
NSMF
MAGEF1
NUDT18
UBIAD1
NOM1
FAM20C
CD300C
CETN3
RAB34
ATIC
ZMYM3
DTWD1
XCL2
PRCD
POLR3D
P4HTM
SRP68
ATP6V0E2
MAP3K12
STMN1
ZNF880
CENPV
PON2
DEXI
BOD1
IRF2BP1
CD244
MRPL17
IGHG2
SNAI1
MAGEH1
FLT3LG
PGAM5
RRP9
DPP3
MRPL50
PITRM1
DNAJA3
JMJD8
SH2D1B
G6PC3
SCRN2
C2orf74
DNLZ
EXOSC5
SLC25A4
CD8B
TRIB2
TNFSF9
HAGHL
KLK1
GSPT2
MMP23B
GZMK
DUSP7
ZNF548
SCAMP1-AS1
RMRP
SPRY1
TMPO-AS1
ERAL1
DPAGT1
PDK2
SLAMF1
TRIM7
CALHM2
AGK
PAOX
DERL3
OSBPL7
CD200
OAF
PRIM1
TMIGD2
NOP16
RFXAP
PGM3
TOE1
FSTL3
P3H1
DNAJC30
FBXO4
NR2C2AP
JMJD4
HSPBP1
HIRIP3
MTG1
ZBTB41
IFNG
PLXNA3
MTX3
FAHD2A
PPRC1
ASF1A
UGDH
IL6
IFT27
ZNF275
TCEAL1
RIOK2
SLC25A35
ZNF703
TRGC1
DNAAF1
RBM45
MT1E
LINC00494
PASK
THAP7-AS1
MCM3
CKS1B
NUDT15
PPIL1
SLC17A9
C1orf109
PXMP2
LRR1
CDK5
TNFRSF18
POLR1E
PHYH
BISPR
C12orf29
PIDD1
SLC27A4
MED9
KLRC1
PTGDS
CCDC106
THOP1
MPI
LINC00484
BCAT2
ERCC2
TMEM14A
GPX7
USP21
PSMG1
PUSL1
HNRNPA1L2
PRADC1
GUF1
ADPRH
ENDOG
HSD17B8
THEM6
KLRC2
TP73-AS1
LINC01480
SYNC
CLUH
SCX
MTFP1
EOMES
TNNT1
CYP2R1
ZMYND19
ZNF667-AS1
MRPL39
PPOX
DPH2
NT5DC2
ZNF48
ZBTB32
MRPS17
PIGM
NEK3
ACP2
ISOC2
ANKRD39
NTHL1
USP30-AS1
IGHA2
DEGS2
CDKN2A
CDCA4
NICN1
CPOX
SMYD5
LSR
CXCR3
AEBP1
ANO8
MYCL
RPUSD4
POLR3H
KBTBD8
AFMID
FANCE
ZNF154
MAL
RPA4
LAX1
ARMCX5
FGFRL1
CTSF
EXTL2
HGH1
SMC2
TBCCD1
GPER1
ELAC1
ZNF528
FBXL8
PARP2
CYP2S1
TRGV9
SIDT1-AS1
TNFRSF4
IGHG3
IGLL5
ZNF860
NXPH4
GEMIN4
TUBGCP5
ZNF510
TMEM102
PORCN
URB1-AS1
FZD2
PJA1
CNPY4
RITA1
TRMT61A
TM7SF2
UMPS
NAALADL1
TIMM21
FZD5
ZNF232
MAGEE1
FFAR1
PEG10
CENPM
TTC16
HAUS5
ZNF649
NEIL2
FCRLB
CCDC157
CLEC4G
LINC01063
MIR155HG
KCTD6
ENGASE
ZNF513
ZNF749
SEMA7A
RWDD2B
COL6A2
RPP25
TFAP4
UAP1L1
FGFBP3
PRNCR1
IGHE
BEX5
ZSCAN9
KLRC3
LMNTD2
KIR2DL3
FBXL16
CENPH
CLEC17A
NKX3-1
FOLR2
BDH2
EMP1
ILVBL
GAMT
BPI
CBLN3
COPZ2
HYLS1
NMUR1
RHEBL1
PRMT6
PSMG3-AS1
CCDC86
HOXB4
KLRC4
ZCCHC18
DTX3
WNT10A
ZNF584
CBY1
MFSD3
NOL6
TMEM186

## Sheet: 4.RSS
Transcription factor	Regulon specificity score
CEBPB (638g)	0.616485
CEBPB_extended (754g)	0.615655
JUNB_extended (159g)	0.563583
FOS_extended (174g)	0.562801
SPI1_extended (236g)	0.544778
SPI1 (217g)	0.543977
JUND_extended (19g)	0.131587
MAFB_extended (218g)	0.0463737
IRF8_extended (176g)	0.0388184
IRF8 (103g)	0.0366478
TAL1_extended (12g)	0.0359142
BHLHE40_extended (24g)	0.0166861
JUN_extended (17g)	0.0148114
FOSB_extended (25g)	0.00709239
FOSB (12g)	0.00614612
ELK4_extended (22g)	0.00537091
ATF3_extended (37g)	0.00416336
ATF3 (17g)	0.00416336
IRF1_extended (16g)	0.00414395
PAX5_extended (38g)	0.0040661
RUNX3_extended (49g)	0.00360031
TBX21_extended (41g)	0.00353014
SPIB_extended (43g)	0.00291003
PAX5 (19g)	0.00291003
POU2AF1_extended (24g)	0.00272693
POU2AF1 (23g)	0.00272693
TBX21 (21g)	0.00169447
BCL11A_extended (26g)	0.00161159
HCFC1_extended (56g)	0.00161159
HCFC1 (29g)	0.00161159
YY1_extended (12g)	0.00161159
EGR1_extended (11g)	0.00161159
CEBPG_extended (18g)	0.00161159
