# Supplementary material for: Identification of cell subpopulations associated with disease phenotypes from scRNA-seq data using PACSI
Source: BMC Biol. 2023 Jul 19;21:159. doi: 10.1186/s12915-023-01658-3 (PMC10354926; doi:10.1186/s12915-023-01658-3)
Supplement: Supplementary file 6 — Additional file 6. Table with differential expression genes in PACSI-identified spots associated with poor survival versus all other spots. Table with the Reactome pathways enrichment of upregulated genes in PACSI-identified spots associated with poor survival. Table with full list of the upregulated genes in PACSI-identified spots associated with poor survival versus all other spots. [file 12915_2023_1658_MOESM6_ESM.xlsx]

## Sheet: Summary
Descriptions:
1. Differential expression genes: All differential expression genes in PACSI-identified spots associated with poor survival versus all other spots with adjusted p-value < 0.01 and and the absolute log 2 (fold change) (log 2 FC) > 1. pct.1: Gene expression percentage in PACSI-identified cells. pct.2: Gene expression percentage in all other cells. The FDR was the adjusted p-value calculated by the …
2. Enriched pathways: Reactome pathways enrichment of upregulated genes in PACSI-identified spots associated with poor survival.
3. Upregulated genes: Full list of the upregulated genes in PACSI-identified spots associated with poor survival versus all other spots.

## Sheet: 1.Differential expression genes
Gene Symbol	p-value	log2FC	pct.1	pct.2	FDR
FTH1	1.34791e-137	1.23353	1	1	2.11245e-133
PABPC1	2.79135e-128	1.07961	0.999	1	4.37461e-124
ARPC1B	2.4916e-118	1.16231	0.995	0.998	3.90483e-114
PPDPF	1.35929e-116	1.27412	0.995	1	2.13027e-112
IGKC	6.35248e-116	-1.11893	0.999	1	9.95561e-112
HDLBP	1.43657e-111	1.00158	0.975	0.995	2.25139e-107
APP	2.82011e-111	1.14131	0.98	0.996	4.41967e-107
CD24	2.5864e-101	1.37742	0.976	0.987	4.0534e-97
CLU	2.93668e-97	1.2027	0.972	0.98	4.60237e-93
ARPC1A	2.56645e-95	1.28493	0.935	0.94	4.02214e-91
MSL1	2.20382e-94	1.27813	0.925	0.952	3.45383e-90
ASPH	1.18742e-93	1.13016	0.947	0.97	1.86092e-89
ERBB2	6.90619e-93	1.37881	0.958	0.962	1.08234e-88
ATG5	1.70881e-91	1.27345	0.923	0.951	2.67804e-87
AZGP1	2.38446e-88	1.38892	0.993	0.999	3.73693e-84
SOD1	2.58673e-88	1.01919	0.922	0.948	4.05393e-84
KRT7	3.94257e-88	1.42565	0.918	0.922	6.1788e-84
PSMD3	6.31027e-88	1.2902	0.917	0.929	9.88946e-84
CASC3	7.16822e-88	1.27098	0.899	0.922	1.1234e-83
KRT8	1.47199e-87	1.4816	0.88	0.872	2.30691e-83
ATP5MF	7.12375e-87	1.11174	0.939	0.967	1.11643e-82
TMEM258	2.19237e-86	1.13145	0.918	0.95	3.43588e-82
MED24	2.7079e-85	1.25735	0.907	0.917	4.24382e-81
ORMDL3	3.30026e-85	1.28398	0.919	0.939	5.17216e-81
SPINT2	7.1045e-85	1.30541	0.92	0.937	1.11342e-80
HSPE1	1.41847e-83	1.05083	0.906	0.927	2.22303e-79
MLLT6	1.39174e-82	1.19306	0.891	0.911	2.18113e-78
SMARCE1	1.13995e-80	1.07058	0.925	0.931	1.78654e-76
MIF	3.3465e-80	1.08984	0.907	0.94	5.24463e-76
MAL2	6.64168e-80	1.40147	0.865	0.829	1.04088e-75
TACSTD2	1.37887e-78	1.40874	0.865	0.833	2.16097e-74
MUCL1	1.45426e-78	1.33849	1	1	2.27912e-74
PGRMC2	2.87305e-77	1.26962	0.861	0.87	4.50264e-73
DDB1	3.86403e-75	1.14071	0.852	0.875	6.0557e-71
NFIB	2.14504e-74	1.0036	0.875	0.88	3.36171e-70
DBI	2.35895e-74	1.09837	0.932	0.956	3.69695e-70
KRT18	3.57768e-74	1.47067	0.801	0.75	5.60694e-70
MIEN1	1.87636e-73	1.32682	0.85	0.86	2.94063e-69
CRABP2	2.19689e-73	1.30147	0.864	0.856	3.44297e-69
CFB	3.47959e-73	1.11381	0.909	0.92	5.45321e-69
PLAAT4	1.06631e-72	1.04676	0.929	0.945	1.67112e-68
THRA	1.10332e-72	1.2294	0.836	0.804	1.72912e-68
SERINC2	1.4746e-72	1.35907	0.827	0.797	2.31099e-68
PILRB	2.34841e-71	1.06065	0.886	0.912	3.68043e-67
HSPD1	2.8712e-71	1.05464	0.895	0.924	4.49974e-67
PTPRF	3.60961e-71	1.34537	0.797	0.75	5.65698e-67
S100A9	8.63956e-71	1.08169	0.934	0.946	1.35399e-66
RARA	2.80892e-70	1.27481	0.846	0.86	4.40214e-66
BACE2	1.83548e-69	1.11227	0.831	0.822	2.87656e-65
STARD3	1.88149e-69	1.14102	0.834	0.827	2.94867e-65
HILPDA	4.2403e-68	1.64032	0.781	0.72	6.6454e-64
SEC63	8.93724e-68	1.09512	0.836	0.842	1.40064e-63
NAMPT	2.66269e-67	1.18031	0.846	0.849	4.17296e-63
CD9	3.69875e-67	1.00396	0.858	0.878	5.79668e-63
MAGED1	1.54374e-66	1.00592	0.846	0.857	2.41935e-62
ENAH	2.67919e-66	1.02876	0.811	0.812	4.19883e-62
MGST1	9.80868e-66	1.18952	0.774	0.71	1.53722e-61
FOXA1	1.65749e-65	1.42693	0.787	0.733	2.59763e-61
LTF	2.23807e-65	1.37746	0.895	0.871	3.50751e-61
LAMA5	1.31397e-62	1.16439	0.815	0.802	2.05926e-58
ASS1	3.09464e-62	1.20153	0.792	0.742	4.84993e-58
TRPS1	4.12456e-62	1.02401	0.807	0.783	6.46401e-58
OBSL1	1.64937e-61	1.2213	0.797	0.756	2.58489e-57
CLDN4	3.52553e-61	1.34515	0.801	0.768	5.52521e-57
HDGF	3.67102e-61	1.01719	0.831	0.85	5.75322e-57
MLPH	4.08989e-61	1.33063	0.774	0.718	6.40967e-57
CREB3L1	9.0714e-61	1.11414	0.796	0.748	1.42167e-56
AGRN	1.47778e-60	1.117	0.804	0.775	2.31597e-56
DHCR24	7.5967e-60	1.31233	0.771	0.704	1.19056e-55
RCAN1	8.7548e-60	1.07429	0.853	0.845	1.37205e-55
LLGL2	1.04916e-59	1.29187	0.78	0.73	1.64424e-55
EPCAM	6.10712e-59	1.40519	0.736	0.663	9.57108e-55
TBC1D16	8.85616e-59	1.18496	0.748	0.719	1.38794e-54
CRISP3	9.23298e-59	1.38324	0.851	0.833	1.44699e-54
KIAA1522	2.55527e-58	1.26671	0.764	0.734	4.00462e-54
ATP1B1	4.73437e-58	1.02371	0.8	0.782	7.4197e-54
PGAP3	6.38171e-58	1.18986	0.783	0.747	1.00014e-53
GABRE	1.39126e-57	1.36004	0.753	0.693	2.18038e-53
VEGFA	4.50271e-57	1.41637	0.768	0.735	7.05665e-53
PCGF2	5.62248e-57	1.1899	0.774	0.744	8.81155e-53
ELF3	1.02406e-56	1.3961	0.723	0.608	1.60491e-52
PROM1	1.24164e-56	1.34827	0.695	0.577	1.9459e-52
DDR1	1.27082e-56	1.30431	0.74	0.663	1.99162e-52
USP36	2.51652e-56	1.08608	0.771	0.724	3.94389e-52
CANT1	8.95232e-56	1.1485	0.796	0.798	1.40301e-51
WIPF2	1.70718e-55	1.12731	0.77	0.743	2.67549e-51
SYT7	2.74177e-55	1.48012	0.696	0.591	4.2969e-51
QRSL1	2.7554e-55	1.31894	0.698	0.607	4.31826e-51
LAPTM4B	5.60505e-55	1.11946	0.766	0.735	8.78424e-51
ESRP1	1.40994e-54	1.29752	0.729	0.658	2.20965e-50
SCGB2A2	1.58586e-54	1.58416	0.875	0.885	2.48536e-50
CSF3R	1.59554e-54	1.15398	0.776	0.74	2.50052e-50
WDR45B	2.50901e-54	1.02903	0.796	0.813	3.93212e-50
TPD52	7.56577e-54	1.17336	0.801	0.8	1.18571e-49
EIF4EBP1	1.55256e-53	1.20404	0.736	0.677	2.43316e-49
CPD	2.64193e-53	1.07502	0.803	0.824	4.14043e-49
TP53I11	6.21799e-53	1.05362	0.78	0.78	9.74484e-49
QSOX1	1.0834e-52	1.0596	0.792	0.775	1.6979e-48
NDUFB9	3.38114e-52	1.04856	0.776	0.758	5.29892e-48
LSR	3.98158e-52	1.28884	0.756	0.732	6.23993e-48
PITX1	2.13395e-51	1.44609	0.682	0.583	3.34433e-47
FGB	3.17721e-51	1.38735	0.911	0.901	4.97933e-47
PROM2	4.10933e-51	1.45604	0.663	0.552	6.44015e-47
TRAF4	8.67891e-51	1.21377	0.732	0.661	1.36016e-46
DEGS1	9.94676e-51	1.04572	0.8	0.824	1.55886e-46
ST14	3.29653e-50	1.0686	0.745	0.697	5.16633e-46
MGP	3.98217e-50	1.06403	0.888	0.917	6.24085e-46
CLDN3	5.0884e-50	1.4915	0.68	0.579	7.97455e-46
HEBP2	5.25835e-50	1.01785	0.78	0.784	8.24089e-46
CYB5A	6.05236e-50	1.02625	0.779	0.788	9.48525e-46
OAT	6.39209e-50	1.05673	0.768	0.782	1.00177e-45
SDC4	1.66735e-49	1.19832	0.739	0.679	2.61308e-45
PIP4K2B	3.30859e-49	1.02993	0.764	0.743	5.18523e-45
TMEM9	4.06518e-49	1.10053	0.747	0.745	6.37095e-45
BAMBI	4.89786e-49	1.48439	0.643	0.51	7.67593e-45
SNCG	6.9485e-49	1.21904	0.728	0.667	1.08897e-44
SLC39A11	2.61384e-48	1.22033	0.737	0.735	4.09641e-44
SOX9	3.68078e-48	1.43399	0.67	0.563	5.76851e-44
DSTN	4.28473e-48	1.08229	0.74	0.732	6.71502e-44
MUC1	5.51183e-48	1.34599	0.715	0.641	8.63813e-44
SLC38A1	1.73905e-47	1.03049	0.769	0.786	2.72545e-43
PIGR	4.03793e-47	1.28632	0.782	0.742	6.32824e-43
TM4SF1	1.5991e-46	1.10567	0.757	0.731	2.50611e-42
HSPA1B	2.19522e-46	1.09423	0.75	0.729	3.44035e-42
TBC1D3B	2.81809e-46	1.22374	0.723	0.669	4.41652e-42
S100A14	4.33055e-46	1.43046	0.694	0.643	6.78684e-42
PPP1R35	6.22296e-46	1.14586	0.716	0.656	9.75262e-42
CHI3L2	2.14768e-45	1.28201	0.707	0.614	3.36584e-41
GIPC1	2.2955e-45	1.08755	0.724	0.682	3.5975e-41
PRPSAP1	3.99766e-45	1.01481	0.74	0.724	6.26514e-41
GATA3	5.39619e-45	1.38291	0.687	0.601	8.4569e-41
IDH2	5.91763e-45	1.01708	0.761	0.762	9.27411e-41
PLAAT3	6.37037e-45	1.13823	0.716	0.674	9.98364e-41
RGL2	8.12002e-45	1.02043	0.765	0.773	1.27257e-40
EPHB4	1.28045e-44	1.10769	0.715	0.66	2.00672e-40
TMEM238	1.3222e-44	1.36546	0.656	0.571	2.07215e-40
ZKSCAN1	1.62743e-44	1.13568	0.743	0.733	2.5505e-40
TSPAN15	1.80156e-44	1.1906	0.696	0.638	2.82341e-40
TFAP2B	2.41155e-44	1.3646	0.665	0.581	3.77937e-40
MTRES1	2.55799e-44	1.27754	0.655	0.554	4.00888e-40
IGHA1	2.90325e-44	-1.11722	0.958	0.994	4.54998e-40
JUP	3.07914e-44	1.10791	0.72	0.665	4.82563e-40
TRIM29	3.17941e-44	1.31332	0.629	0.497	4.98278e-40
TMEM132A	3.67236e-44	1.35258	0.672	0.584	5.75533e-40
PCBD1	6.91662e-44	1.13604	0.708	0.655	1.08397e-39
RAB25	9.00108e-44	1.36608	0.642	0.53	1.41065e-39
TMED3	1.00819e-43	1.00598	0.73	0.703	1.58003e-39
ANXA3	1.01701e-43	1.33912	0.656	0.548	1.59386e-39
SELENBP1	1.14374e-43	1.35783	0.645	0.531	1.79248e-39
PERP	2.18543e-43	1.3117	0.665	0.569	3.42501e-39
PDZK1IP1	2.23888e-43	1.23983	0.733	0.68	3.50878e-39
SYAP1	2.85124e-43	1.04154	0.715	0.689	4.46846e-39
SLPI	3.95406e-43	1.26704	0.73	0.666	6.1968e-39
SOD3	4.75486e-43	1.10364	0.789	0.807	7.45182e-39
RDH10	8.04176e-43	1.23749	0.735	0.671	1.26031e-38
EHF	9.97481e-43	1.2622	0.644	0.529	1.56325e-38
AP1S1	1.01025e-42	1.19311	0.672	0.577	1.58326e-38
GSDMB	1.05111e-42	1.11239	0.728	0.717	1.6473e-38
CLDN7	1.83949e-42	1.33669	0.643	0.538	2.88285e-38
SLC35C1	2.34234e-42	1.21195	0.686	0.621	3.67092e-38
TRIP6	2.52232e-42	1.04946	0.727	0.704	3.95299e-38
CP	2.69937e-42	1.25794	0.741	0.696	4.23045e-38
PLXNB1	3.78458e-42	1.2646	0.627	0.496	5.9312e-38
SCGB1D2	2.44844e-41	1.58046	0.756	0.739	3.8372e-37
CEP95	2.74041e-41	1.21633	0.653	0.566	4.29477e-37
EBPL	4.28405e-41	1.06057	0.711	0.669	6.71397e-37
EFHD1	6.64571e-41	1.18963	0.699	0.661	1.04151e-36
KRT23	1.66315e-40	1.61958	0.545	0.362	2.60648e-36
PABPC1L	3.2323e-40	1.04349	0.721	0.715	5.06566e-36
CTXN1	3.96172e-40	1.42486	0.619	0.521	6.20881e-36
RARRES1	4.42665e-40	1.32099	0.761	0.743	6.93745e-36
FGG	4.75891e-40	1.49176	0.815	0.776	7.45817e-36
SH3YL1	4.87262e-40	1.17963	0.66	0.606	7.63637e-36
CDH1	9.86377e-40	1.24846	0.619	0.514	1.54585e-35
SPDEF	1.98566e-39	1.39207	0.625	0.517	3.11192e-35
CLDN1	3.08544e-39	1.29658	0.652	0.553	4.8355e-35
MPC2	3.10037e-39	1.10976	0.7	0.659	4.8589e-35
TAF6	3.85514e-39	1.04054	0.709	0.679	6.04178e-35
TMC5	4.80862e-39	1.19187	0.661	0.584	7.53607e-35
FXYD3	4.89399e-39	1.29355	0.62	0.503	7.66987e-35
ARHGEF38	7.18085e-39	1.12865	0.605	0.48	1.12538e-34
BCAM	8.12244e-39	1.10502	0.703	0.655	1.27295e-34
BSPRY	9.02447e-39	1.34894	0.621	0.528	1.41431e-34
WWC1	1.01725e-38	1.03096	0.59	0.444	1.59423e-34
SH3BP4	1.24861e-38	1.09877	0.66	0.586	1.95683e-34
SLC39A6	1.28519e-38	1.11666	0.663	0.587	2.01414e-34
PLEKHF2	1.34683e-38	1.03669	0.705	0.661	2.11075e-34
IFT22	1.40173e-38	1.24661	0.627	0.53	2.1968e-34
SORT1	1.95601e-38	1.04147	0.667	0.599	3.06546e-34
CACNB3	2.82202e-38	1.17696	0.655	0.568	4.42266e-34
PRLR	3.4339e-38	1.11638	0.585	0.456	5.38161e-34
STEAP3	3.71026e-38	1.28745	0.577	0.426	5.81472e-34
SPINT1	4.09833e-38	1.29314	0.639	0.55	6.4229e-34
DSP	4.58173e-38	1.31203	0.58	0.446	7.18048e-34
GRB7	5.62352e-38	1.41257	0.605	0.494	8.81317e-34
C1orf122	7.14183e-38	1.00432	0.719	0.712	1.11927e-33
CISD3	1.21124e-37	1.04037	0.733	0.75	1.89825e-33
EFNA1	2.4278e-37	1.18862	0.653	0.575	3.80486e-33
PPP1R1A	2.50482e-37	1.3872	0.68	0.614	3.92555e-33
SC5D	2.96827e-37	1.14855	0.66	0.6	4.65188e-33
EPB41L5	3.32739e-37	1.07189	0.531	0.366	5.21469e-33
FOXP4	5.26742e-37	1.06484	0.664	0.615	8.2551e-33
SRCIN1	5.26974e-37	1.23198	0.585	0.452	8.25873e-33
EPPK1	8.33157e-37	1.33716	0.601	0.477	1.30572e-32
ADCY6	8.61496e-37	1.20214	0.637	0.559	1.35014e-32
TEN1	1.2239e-36	1.05446	0.688	0.659	1.91809e-32
GALNT3	1.42216e-36	1.28365	0.589	0.455	2.2288e-32
CACNG4	1.56532e-36	1.28006	0.592	0.462	2.45317e-32
TNFRSF12A	1.96329e-36	1.28854	0.611	0.477	3.07687e-32
PHGDH	2.71915e-36	1.20672	0.588	0.459	4.26145e-32
GSTM3	2.90904e-36	1.32529	0.631	0.554	4.55905e-32
NQO1	3.06285e-36	1.21009	0.69	0.667	4.80009e-32
TLE2	5.05644e-36	1.08758	0.678	0.65	7.92445e-32
FASN	5.59061e-36	1.24481	0.641	0.56	8.7616e-32
IRX3	8.42969e-36	1.33432	0.596	0.482	1.3211e-31
GLYATL2	1.58134e-35	1.35433	0.572	0.437	2.47827e-31
AAMP	1.68754e-35	1.02559	0.704	0.686	2.64471e-31
RAP2C	2.6772e-35	1.0627	0.682	0.646	4.19571e-31
RAD21	3.24253e-35	1.05315	0.682	0.646	5.08169e-31
SYPL1	3.47767e-35	1.06574	0.681	0.657	5.45021e-31
ITGB8	3.81738e-35	1.20695	0.541	0.383	5.9826e-31
DSC2	5.56362e-35	1.11487	0.606	0.489	8.7193e-31
FADS2	5.79604e-35	1.38141	0.644	0.555	9.08355e-31
PYCR1	5.95489e-35	1.20093	0.624	0.54	9.3325e-31
TMEM54	1.17681e-34	1.22091	0.589	0.463	1.84429e-30
EVPL	1.22446e-34	1.42981	0.52	0.374	1.91897e-30
PLPP2	1.34912e-34	1.33144	0.578	0.457	2.11434e-30
CETN2	1.41721e-34	1.18701	0.621	0.543	2.22105e-30
TPD52L1	1.65032e-34	1.10272	0.533	0.376	2.58638e-30
PEG10	2.38947e-34	1.65969	0.653	0.583	3.74477e-30
TFAP2A	2.43894e-34	1.43099	0.461	0.275	3.8223e-30
ZDHHC9	3.31016e-34	1.03531	0.678	0.639	5.18769e-30
CBX4	4.83916e-34	1.07313	0.668	0.619	7.58394e-30
SCRIB	4.86617e-34	1.09231	0.651	0.582	7.62626e-30
DNAJC22	8.48322e-34	1.40834	0.506	0.327	1.32949e-29
PGRMC1	1.66248e-33	1.10367	0.657	0.596	2.60544e-29
AK4	2.17432e-33	1.23989	0.505	0.34	3.40759e-29
TTC39A	2.41082e-33	1.30972	0.536	0.407	3.77824e-29
TRIB3	2.66355e-33	1.28792	0.525	0.357	4.17432e-29
SOX11	4.26997e-33	1.36802	0.563	0.451	6.6919e-29
SLC5A6	5.39426e-33	1.30838	0.566	0.444	8.45388e-29
ANKRD50	6.09855e-33	1.0184	0.659	0.62	9.55765e-29
KCNK1	9.27971e-33	1.24605	0.523	0.38	1.45432e-28
GPR160	1.38046e-32	1.19195	0.612	0.544	2.16345e-28
ITGB6	1.46149e-32	1.1027	0.614	0.522	2.29045e-28
TC2N	1.88007e-32	1.0708	0.655	0.613	2.94645e-28
OR2A7	2.08305e-32	1.43835	0.525	0.374	3.26456e-28
PPL	2.87019e-32	1.2502	0.517	0.37	4.49816e-28
TSKU	3.29776e-32	1.09428	0.621	0.521	5.16825e-28
GPRC5A	3.71087e-32	1.27526	0.614	0.519	5.81568e-28
GPD1L	8.22229e-32	1.16936	0.603	0.521	1.2886e-27
DTX4	8.3666e-32	1.23183	0.6	0.507	1.31121e-27
FAM110A	1.12705e-31	1.12418	0.612	0.53	1.76632e-27
SUSD2	1.61942e-31	1.27251	0.604	0.534	2.53796e-27
GALNT6	1.94874e-31	1.12063	0.628	0.534	3.05407e-27
CASP6	1.95945e-31	1.07272	0.633	0.545	3.07086e-27
SPINK8	3.2374e-31	1.44485	0.518	0.374	5.07365e-27
DNAJB2	3.7216e-31	1.00721	0.68	0.648	5.8325e-27
DEFB1	3.73093e-31	1.3564	0.59	0.472	5.84712e-27
ERBB3	6.08497e-31	1.33603	0.519	0.376	9.53637e-27
TNNT1	1.01771e-30	1.37638	0.488	0.323	1.59496e-26
SPEG	1.2107e-30	1.206	0.524	0.386	1.8974e-26
IRX5	1.70242e-30	1.35806	0.533	0.403	2.66804e-26
CHMP4C	2.07789e-30	1.41201	0.484	0.335	3.25647e-26
LDOC1	2.3807e-30	1.18237	0.571	0.491	3.73104e-26
CDK16	2.45339e-30	1.01593	0.659	0.632	3.84496e-26
PLXNB3	2.67025e-30	1.35049	0.526	0.395	4.18481e-26
OCLN	4.01845e-30	1.23152	0.467	0.296	6.29771e-26
RAP1GAP	6.47849e-30	1.20183	0.388	0.2	1.01531e-25
EGF	8.01371e-30	1.18497	0.465	0.303	1.25591e-25
CBX2	8.41043e-30	1.32395	0.512	0.369	1.31808e-25
SPTSSA	8.82524e-30	1.05727	0.63	0.565	1.38309e-25
STARD10	9.33464e-30	1.02781	0.648	0.613	1.46292e-25
IGSF9	1.3427e-29	1.3255	0.506	0.36	2.10429e-25
FAM83H	2.30848e-29	1.39731	0.535	0.426	3.61784e-25
SCNN1A	2.61499e-29	1.32348	0.491	0.343	4.09822e-25
JPT2	2.93471e-29	1.11371	0.577	0.469	4.59927e-25
CITED4	3.33016e-29	1.21899	0.578	0.474	5.21903e-25
PADI2	3.47775e-29	1.16253	0.577	0.492	5.45034e-25
EPS8L2	4.14232e-29	1.22794	0.531	0.404	6.49184e-25
PRSS8	5.12497e-29	1.30439	0.516	0.373	8.03186e-25
PRR15L	7.48903e-29	1.49583	0.439	0.274	1.17368e-24
SLC5A1	1.33658e-28	1.17402	0.496	0.351	2.09469e-24
FADS3	1.51489e-28	1.23419	0.61	0.525	2.37413e-24
TMEM125	2.24811e-28	1.53784	0.389	0.211	3.52324e-24
RAB3D	2.35954e-28	1.16859	0.576	0.478	3.69788e-24
C1orf115	2.60145e-28	1.21968	0.54	0.419	4.07699e-24
NECTIN4	3.3852e-28	1.29344	0.475	0.317	5.30529e-24
LRRC75B	5.67382e-28	1.51543	0.432	0.277	8.89201e-24
STX3	6.30648e-28	1.03039	0.59	0.517	9.88352e-24
PLXNA3	6.40188e-28	1.12511	0.574	0.488	1.0033e-23
ERP27	6.67447e-28	1.27064	0.474	0.322	1.04602e-23
RTL8A	8.59976e-28	1.08616	0.594	0.518	1.34775e-23
KIFC2	8.73732e-28	1.17927	0.574	0.483	1.36931e-23
MEX3D	1.73982e-27	1.15115	0.578	0.484	2.72665e-23
LPIN3	3.30233e-27	1.25648	0.517	0.391	5.17541e-23
MB	3.58992e-27	1.33945	0.455	0.299	5.62613e-23
RAB17	3.98713e-27	1.45255	0.383	0.217	6.24864e-23
GLYATL1	4.94217e-27	1.0974	0.434	0.282	7.74538e-23
CDC42EP4	5.07735e-27	1.05965	0.576	0.484	7.95722e-23
ORMDL2	7.04357e-27	1.01331	0.617	0.545	1.10387e-22
AGT	8.35766e-27	1.42996	0.531	0.402	1.30981e-22
ZNF3	8.74455e-27	1.13071	0.567	0.483	1.37045e-22
CDS1	1.10453e-26	1.19148	0.443	0.288	1.73102e-22
NDRG1	1.15335e-26	1.07366	0.623	0.569	1.80753e-22
NRBP2	1.57841e-26	1.01886	0.625	0.568	2.47368e-22
REPIN1	1.80296e-26	1.02721	0.6	0.532	2.8256e-22
TOB1	2.2505e-26	1.01467	0.629	0.584	3.52698e-22
IGFBP2	2.71913e-26	1.17171	0.561	0.469	4.26142e-22
HOXC10	2.87043e-26	1.31709	0.51	0.399	4.49853e-22
ANGPTL4	3.52793e-26	1.56199	0.466	0.319	5.52897e-22
PAQR6	3.57065e-26	1.27269	0.527	0.42	5.59593e-22
LARGE2	3.83884e-26	1.51163	0.423	0.274	6.01623e-22
TJP3	6.53894e-26	1.12628	0.463	0.309	1.02478e-21
LAD1	8.56382e-26	1.2031	0.53	0.414	1.34212e-21
PKP3	8.66093e-26	1.44079	0.4	0.239	1.35734e-21
FAM136A	1.33263e-25	1.04038	0.591	0.52	2.0885e-21
CDCP1	1.33427e-25	1.13691	0.476	0.34	2.09107e-21
PPP1R1B	1.60799e-25	1.44382	0.565	0.475	2.52005e-21
OCIAD2	1.85929e-25	1.1065	0.593	0.535	2.91388e-21
CCDC9B	3.01196e-25	1.16284	0.539	0.426	4.72035e-21
INHBB	3.13495e-25	1.64031	0.339	0.177	4.91309e-21
TMC4	3.74154e-25	1.23947	0.456	0.303	5.86375e-21
LSM14B	3.96596e-25	1.04691	0.577	0.514	6.21546e-21
CASP14	4.80985e-25	1.77867	0.465	0.33	7.53799e-21
AP4M1	4.99136e-25	1.20438	0.507	0.392	7.82246e-21
P2RY2	7.13487e-25	1.29832	0.445	0.298	1.11818e-20
SLC44A4	7.53022e-25	1.22017	0.512	0.394	1.18014e-20
IGLJ1	9.42491e-25	-1.07148	0.071	0.22	1.47707e-20
GRHL1	9.75801e-25	1.16976	0.44	0.287	1.52927e-20
THNSL2	1.06395e-24	1.00285	0.596	0.523	1.66743e-20
CXADR	2.19293e-24	1.10197	0.407	0.25	3.43676e-20
PODXL2	2.67044e-24	1.17864	0.442	0.299	4.18512e-20
COL9A2	2.68196e-24	1.14737	0.536	0.435	4.20316e-20
POP7	3.99978e-24	1.12504	0.547	0.477	6.26845e-20
IGSF3	4.42505e-24	1.05127	0.461	0.325	6.93494e-20
LRATD2	5.02641e-24	1.18975	0.536	0.443	7.87739e-20
TCEA3	7.53862e-24	1.08555	0.555	0.491	1.18145e-19
ZG16B	8.06359e-24	1.16998	0.477	0.34	1.26373e-19
RASEF	1.05329e-23	1.08488	0.398	0.246	1.65072e-19
BICDL2	1.08928e-23	1.27838	0.453	0.323	1.70712e-19
PRSS22	1.09385e-23	1.28612	0.424	0.27	1.71428e-19
DSG2	1.1142e-23	1.28022	0.383	0.233	1.74617e-19
RBP1	1.67268e-23	1.19836	0.543	0.462	2.62143e-19
SLC25A10	1.95015e-23	1.21327	0.455	0.316	3.05628e-19
PDP1	2.20096e-23	1.04242	0.527	0.438	3.44934e-19
IRF6	3.58732e-23	1.36183	0.376	0.219	5.62205e-19
PAK4	3.97811e-23	1.03503	0.531	0.45	6.23449e-19
VLDLR	4.23457e-23	1.1384	0.494	0.37	6.63642e-19
SHROOM1	5.27905e-23	1.31953	0.534	0.432	8.27332e-19
NPNT	5.27963e-23	1.01582	0.543	0.46	8.27423e-19
TKFC	6.58945e-23	1.13237	0.547	0.478	1.0327e-18
CADM4	6.81442e-23	1.31827	0.398	0.247	1.06796e-18
CGN	9.71589e-23	1.27964	0.412	0.27	1.52267e-18
GPC2	1.01329e-22	1.27661	0.483	0.366	1.58802e-18
CYP4Z1	1.17333e-22	1.37901	0.508	0.404	1.83884e-18
CAPN13	1.81741e-22	1.29827	0.547	0.436	2.84824e-18
EPS8L1	1.83148e-22	1.25412	0.396	0.245	2.87029e-18
KIF12	2.42652e-22	1.33014	0.379	0.222	3.80284e-18
AIF1L	2.54393e-22	1.13104	0.46	0.329	3.98684e-18
CYB561	2.60298e-22	1.06172	0.56	0.491	4.07938e-18
ARL16	2.80637e-22	1.05754	0.576	0.524	4.39815e-18
S100A8	3.14556e-22	1.02367	0.723	0.736	4.92972e-18
RHPN1	3.55951e-22	1.14343	0.544	0.467	5.57846e-18
ADGRG1	4.41986e-22	1.01259	0.501	0.387	6.9268e-18
LY6K	4.56242e-22	1.33971	0.443	0.316	7.15022e-18
IGHV6-1	4.60325e-22	-1.31332	0.238	0.445	7.21421e-18
ABHD11	5.93225e-22	1.11012	0.512	0.404	9.29703e-18
ST6GALNAC2	7.13297e-22	1.27707	0.396	0.253	1.11788e-17
ARHGEF35	8.31575e-22	1.15885	0.477	0.355	1.30324e-17
ACOX1	8.41737e-22	1.01466	0.547	0.466	1.31917e-17
CERS4	9.26202e-22	1.00985	0.504	0.404	1.45154e-17
MEX3A	9.45381e-22	1.30529	0.428	0.291	1.4816e-17
AP1M2	1.60072e-21	1.23811	0.421	0.281	2.50866e-17
HPN	2.09237e-21	1.25806	0.377	0.232	3.27917e-17
CEACAM1	3.08903e-21	1.01478	0.457	0.332	4.84112e-17
ART3	4.45181e-21	1.09838	0.478	0.354	6.97688e-17
TMPRSS13	5.24325e-21	1.28449	0.367	0.23	8.21722e-17
VWA2	5.51626e-21	1.15545	0.282	0.137	8.64509e-17
NR2F6	7.28093e-21	1.22764	0.433	0.309	1.14107e-16
EFS	8.28851e-21	1.28239	0.422	0.292	1.29898e-16
CX3CL1	8.55992e-21	1.05696	0.512	0.404	1.34151e-16
PACSIN3	8.94001e-21	1.27851	0.422	0.293	1.40108e-16
TRPV6	1.95447e-20	1.49964	0.328	0.189	3.06305e-16
IGSF8	2.25089e-20	1.08724	0.566	0.513	3.52759e-16
OPLAH	2.64096e-20	1.1989	0.43	0.304	4.13891e-16
ZNF692	3.08704e-20	1.01714	0.591	0.566	4.83801e-16
LBP	3.89311e-20	1.46762	0.57	0.495	6.10128e-16
ZNF552	4.31639e-20	1.0578	0.514	0.413	6.76464e-16
CAMSAP3	4.52511e-20	1.30627	0.351	0.213	7.09176e-16
STK36	4.55238e-20	1.02421	0.491	0.386	7.13449e-16
TSTD1	5.00135e-20	1.2004	0.484	0.388	7.83812e-16
C6orf132	5.73262e-20	1.08742	0.388	0.249	8.98416e-16
SYDE2	7.57828e-20	1.15602	0.352	0.214	1.18767e-15
CRACR2B	7.73774e-20	1.26481	0.486	0.405	1.21266e-15
VANGL2	9.22463e-20	1.24094	0.343	0.208	1.44568e-15
IGKV4-1	1.17917e-19	-1.07732	0.623	0.802	1.84799e-15
CNKSR1	1.21763e-19	1.18597	0.38	0.245	1.90828e-15
TMEM141	1.38836e-19	1.08651	0.507	0.423	2.17583e-15
PPP1R16A	1.51521e-19	1.17321	0.428	0.306	2.37463e-15
SLC50A1	1.76626e-19	1.06148	0.512	0.423	2.76809e-15
TRAJ52	1.87292e-19	-1.10986	0.068	0.19	2.93524e-15
TFF3	2.41479e-19	1.53417	0.376	0.242	3.78446e-15
RWDD2B	3.28099e-19	1.01813	0.509	0.423	5.14197e-15
ENTPD2	3.38267e-19	1.51661	0.289	0.153	5.30132e-15
IGHG4	3.71181e-19	-1.06072	0.801	0.9	5.81714e-15
TOM1L1	4.22576e-19	1.07407	0.402	0.278	6.62261e-15
MORN2	4.65242e-19	1.03879	0.441	0.325	7.29127e-15
SQLE	4.8656e-19	1.17758	0.497	0.41	7.62537e-15
RIPK4	5.97683e-19	1.23721	0.338	0.201	9.36689e-15
SLC34A2	6.56372e-19	1.02727	0.435	0.304	1.02867e-14
MARVELD2	6.8902e-19	1.21821	0.343	0.206	1.07983e-14
ZSCAN21	1.01895e-18	1.16033	0.402	0.272	1.5969e-14
BBOX1	1.20687e-18	1.00522	0.289	0.157	1.89141e-14
STAC2	1.63608e-18	1.53422	0.383	0.264	2.56407e-14
TBX3	1.75135e-18	1.18852	0.429	0.318	2.74472e-14
ARHGEF16	2.00651e-18	1.24445	0.345	0.214	3.1446e-14
DNAL4	2.83142e-18	1.08192	0.435	0.325	4.43741e-14
HOXD8	2.9729e-18	1.13032	0.452	0.345	4.65912e-14
BIK	3.44789e-18	1.29988	0.337	0.21	5.40354e-14
PLEKHG6	4.35742e-18	1.21046	0.349	0.213	6.82895e-14
HMGCS2	5.89631e-18	1.6813	0.365	0.25	9.2407e-14
IQANK1	6.68416e-18	1.06425	0.289	0.158	1.04754e-13
TMEM30B	7.66631e-18	1.39694	0.327	0.199	1.20146e-13
DHCR7	8.07823e-18	1.16896	0.434	0.338	1.26602e-13
RORC	9.02633e-18	1.1325	0.385	0.257	1.41461e-13
RTKN	1.04749e-17	1.0546	0.465	0.362	1.64163e-13
LRRC31	1.67263e-17	1.16883	0.3	0.167	2.62134e-13
RAPGEFL1	1.79467e-17	1.22583	0.385	0.265	2.81261e-13
IGHG3	1.91161e-17	-1.10443	0.96	0.975	2.99587e-13
SRD5A3	1.97244e-17	1.00089	0.491	0.393	3.0912e-13
TGFB2	2.13821e-17	1.05119	0.367	0.248	3.35101e-13
NANOS1	2.96707e-17	1.66245	0.301	0.179	4.64999e-13
CCDC160	3.32129e-17	1.30008	0.318	0.192	5.20513e-13
BPIFB1	3.34192e-17	1.35766	0.285	0.162	5.23745e-13
MPZL2	3.80613e-17	1.1093	0.429	0.308	5.96496e-13
CREB3L4	3.81517e-17	1.17661	0.455	0.366	5.97913e-13
C2orf72	3.97106e-17	1.55655	0.377	0.268	6.22344e-13
CYP4X1	4.42625e-17	1.26895	0.392	0.277	6.93683e-13
FAM83F	7.16806e-17	1.09951	0.269	0.141	1.12338e-12
MOSPD3	8.51465e-17	1.14496	0.469	0.392	1.33442e-12
KRT80	1.01551e-16	1.19821	0.37	0.244	1.59151e-12
CACFD1	1.28162e-16	1.23479	0.337	0.211	2.00855e-12
TTC30A	1.34374e-16	1.35805	0.322	0.2	2.10591e-12
ARHGEF5	1.44584e-16	1.0637	0.39	0.273	2.26591e-12
HID1	1.46151e-16	1.05124	0.477	0.401	2.29048e-12
LRWD1	1.49918e-16	1.02734	0.49	0.419	2.34952e-12
MANSC1	1.75492e-16	1.10742	0.385	0.264	2.75031e-12
PTK6	1.7944e-16	1.62399	0.208	0.091	2.81218e-12
KRT28	1.94745e-16	1.38919	0.306	0.182	3.05205e-12
SLURP1	2.35205e-16	1.98491	0.216	0.102	3.68613e-12
PAX9	3.74507e-16	1.20121	0.314	0.188	5.86927e-12
ESRP2	4.09828e-16	1.3129	0.353	0.235	6.42283e-12
C9orf152	4.35987e-16	1.24746	0.273	0.152	6.8328e-12
MFSD3	5.06473e-16	1.20157	0.401	0.295	7.93744e-12
E2F5	5.53474e-16	1.07945	0.416	0.324	8.67405e-12
CCDC86	6.06607e-16	1.09239	0.448	0.358	9.50675e-12
GAL3ST2	6.49019e-16	1.49942	0.275	0.158	1.01714e-11
HOXD4	1.126e-15	1.04687	0.486	0.413	1.76466e-11
ZSCAN25	1.1684e-15	1.03539	0.466	0.383	1.83112e-11
ALDH3B2	1.26305e-15	1.36194	0.257	0.139	1.97946e-11
TMEM138	1.27383e-15	1.01382	0.499	0.439	1.99635e-11
TMEM45B	1.30949e-15	1.11487	0.261	0.142	2.05224e-11
CDC42BPG	1.34806e-15	1.21873	0.312	0.193	2.11268e-11
PCYT2	1.4049e-15	1.19006	0.383	0.278	2.20177e-11
CYP4B1	1.53344e-15	1.08418	0.279	0.16	2.40321e-11
PEX11A	1.63067e-15	1.25923	0.369	0.261	2.55558e-11
DKC1	1.80927e-15	1.01239	0.474	0.398	2.83549e-11
ETNK2	1.9922e-15	1.26994	0.349	0.238	3.12217e-11
GPRC5C	2.1027e-15	1.07894	0.356	0.239	3.29535e-11
THEM6	2.15349e-15	1.09794	0.381	0.269	3.37495e-11
RHOD	2.51286e-15	1.07003	0.42	0.315	3.93815e-11
HCAR1	2.53784e-15	1.36045	0.308	0.19	3.9773e-11
LRRC42	3.03299e-15	1.06738	0.399	0.299	4.7533e-11
MARVELD3	3.47203e-15	1.30579	0.246	0.128	5.44137e-11
NME6	4.23181e-15	1.0673	0.433	0.34	6.63209e-11
RHOV	4.57561e-15	1.28014	0.359	0.249	7.17089e-11
MYEF2	5.74706e-15	1.0331	0.398	0.304	9.00679e-11
TMEM139	7.5113e-15	1.42963	0.3	0.185	1.17717e-10
NRSN2	8.05324e-15	1.02216	0.463	0.389	1.2621e-10
B4GALNT4	9.8667e-15	1.37888	0.283	0.171	1.54631e-10
MAPK15	1.0393e-14	1.32032	0.306	0.195	1.62879e-10
GSDMC	1.09508e-14	1.10932	0.33	0.215	1.71621e-10
FN3K	1.11533e-14	1.18039	0.352	0.247	1.74795e-10
LRATD1	1.28141e-14	1.21365	0.291	0.176	2.00823e-10
FAHD2B	1.33776e-14	1.04235	0.43	0.339	2.09653e-10
TMEM184A	1.48963e-14	1.25805	0.254	0.142	2.33455e-10
RNF183	1.51726e-14	1.49847	0.226	0.115	2.37785e-10
TOP2A	1.57559e-14	1.24984	0.555	0.523	2.46926e-10
PLEKHH3	1.65841e-14	1.00368	0.477	0.41	2.59907e-10
RAB15	1.6778e-14	1.02472	0.43	0.348	2.62945e-10
EPHA1	1.74275e-14	1.14885	0.363	0.26	2.73123e-10
PAQR4	2.31283e-14	1.1365	0.37	0.26	3.62466e-10
PPP1R13L	3.04964e-14	1.05728	0.371	0.26	4.7794e-10
METRN	3.23176e-14	1.05929	0.44	0.357	5.06482e-10
SULT2B1	3.53073e-14	1.04466	0.247	0.137	5.53336e-10
CBX8	3.55784e-14	1.06493	0.338	0.224	5.57584e-10
EDN2	3.76952e-14	1.73172	0.206	0.101	5.90759e-10
PHYH	4.75308e-14	1.02565	0.446	0.361	7.44902e-10
INPP5J	5.0737e-14	1.42226	0.281	0.173	7.95151e-10
CLDN8	7.12057e-14	1.51637	0.239	0.131	1.11594e-09
CLGN	7.27171e-14	1.16202	0.224	0.117	1.13962e-09
RDH13	8.26227e-14	1.10098	0.377	0.275	1.29486e-09
GPT2	9.08105e-14	1.03612	0.281	0.169	1.42318e-09
SLC52A3	9.87548e-14	1.1277	0.361	0.257	1.54769e-09
SLC4A11	1.11051e-13	1.1643	0.323	0.211	1.74039e-09
MS4A15	1.14625e-13	1.39687	0.159	0.065	1.7964e-09
RSPH1	1.27495e-13	1.03274	0.289	0.172	1.9981e-09
TMPRSS4	1.30269e-13	1.07803	0.296	0.188	2.04158e-09
MESP1	1.85809e-13	1.32223	0.308	0.203	2.91199e-09
C11orf52	1.87105e-13	1.26101	0.255	0.146	2.9323e-09
MCM4	2.30889e-13	1.02791	0.422	0.342	3.6185e-09
GGH	3.1494e-13	1.00706	0.387	0.29	4.93574e-09
GABRQ	3.52679e-13	1.39304	0.224	0.122	5.52719e-09
PRRG4	3.8889e-13	1.00956	0.328	0.218	6.09468e-09
INAVA	3.89897e-13	1.18655	0.248	0.142	6.11047e-09
SIX1	3.9419e-13	1.2679	0.26	0.155	6.17774e-09
ROGDI	4.80812e-13	1.08795	0.387	0.296	7.53529e-09
TFAP2C	5.32714e-13	1.26526	0.252	0.145	8.3487e-09
GRTP1	5.55273e-13	1.02103	0.355	0.254	8.70224e-09
IL17RE	6.69088e-13	1.22106	0.253	0.15	1.0486e-08
C1orf116	7.34799e-13	1.23662	0.244	0.139	1.15158e-08
BNIPL	7.78886e-13	1.24991	0.292	0.191	1.22067e-08
CABLES2	9.93757e-13	1.14755	0.293	0.189	1.55742e-08
SERPINA3	2.3094e-12	1.55141	0.482	0.42	3.61929e-08
MUC20	2.45091e-12	1.2164	0.352	0.26	3.84107e-08
TMEM38A	2.46434e-12	1.08024	0.25	0.149	3.86211e-08
WNT7B	2.47697e-12	1.16462	0.226	0.127	3.8819e-08
LZTS3	2.59306e-12	1.29862	0.279	0.18	4.06385e-08
SBSPON	2.92512e-12	1.18381	0.367	0.279	4.58425e-08
TMPRSS3	3.08554e-12	1.15748	0.297	0.197	4.83566e-08
DEGS2	3.16352e-12	1.3072	0.241	0.141	4.95787e-08
ECHDC3	3.28975e-12	1.0597	0.273	0.169	5.1557e-08
RASD2	4.08252e-12	1.1691	0.195	0.098	6.39812e-08
ZC3HAV1L	4.22745e-12	1.05495	0.39	0.304	6.62526e-08
ATP6V0E2	4.554e-12	1.11555	0.347	0.261	7.13703e-08
BCS1L	6.88124e-12	1.01471	0.419	0.34	1.07843e-07
AARD	7.42541e-12	1.36752	0.264	0.166	1.16371e-07
PEG3	7.50217e-12	1.10253	0.28	0.181	1.17574e-07
SMIM22	7.57186e-12	1.21721	0.257	0.158	1.18666e-07
DUSP8	9.97381e-12	1.06456	0.289	0.188	1.5631e-07
ANO8	1.0842e-11	1.01773	0.385	0.291	1.69915e-07
SLC51A	1.19707e-11	1.07076	0.239	0.14	1.87605e-07
TMUB1	1.22814e-11	1.14873	0.362	0.278	1.92474e-07
PIP	1.32152e-11	1.44097	0.388	0.31	2.07109e-07
SLC25A4	1.45067e-11	1.02041	0.431	0.36	2.27348e-07
FAM83A	2.21918e-11	1.10939	0.244	0.149	3.4779e-07
PHLDA2	2.26563e-11	1.07505	0.329	0.235	3.55069e-07
KLF5	2.29536e-11	1.21213	0.255	0.161	3.59729e-07
RIDA	2.57645e-11	1.0144	0.343	0.249	4.03781e-07
PARD6B	2.73365e-11	1.02867	0.346	0.255	4.28418e-07
HOXD1	2.92781e-11	1.53787	0.198	0.107	4.58847e-07
PKIA	3.28463e-11	1.14301	0.375	0.31	5.14768e-07
CCDC120	4.01015e-11	1.08059	0.314	0.223	6.2847e-07
OAZ3	4.08863e-11	1.30696	0.199	0.109	6.4077e-07
GJC3	4.2695e-11	1.36263	0.189	0.098	6.69115e-07
EFNA4	4.69693e-11	1.17838	0.277	0.183	7.36103e-07
MLN	5.50965e-11	1.31876	0.165	0.079	8.63472e-07
MAPK8IP2	5.518e-11	1.24928	0.216	0.122	8.64781e-07
TRAPPC6A	5.84602e-11	1.02441	0.375	0.297	9.16188e-07
KRT15	6.49848e-11	1.15955	0.286	0.19	1.01844e-06
STBD1	8.41074e-11	1.16488	0.312	0.225	1.31813e-06
LRRC26	8.54439e-11	1.20517	0.296	0.208	1.33908e-06
EFNA3	1.0399e-10	1.40634	0.163	0.078	1.62973e-06
MCAT	1.04989e-10	1.14288	0.312	0.222	1.64539e-06
CSNK2A3	1.29637e-10	1.10066	0.341	0.261	2.03167e-06
IGHJ2	1.41488e-10	-1.33458	0.073	0.155	2.2174e-06
C10orf82	1.56587e-10	1.66455	0.136	0.06	2.45403e-06
LMTK3	2.02954e-10	1.10529	0.256	0.166	3.1807e-06
SH2D3A	2.13793e-10	1.04733	0.336	0.25	3.35057e-06
SYNE4	2.64962e-10	1.19083	0.223	0.131	4.15248e-06
ALDOC	2.99012e-10	1.27738	0.235	0.145	4.68611e-06
CRISP2	3.56618e-10	1.15424	0.187	0.102	5.58892e-06
LAGE3	4.68562e-10	1.07743	0.317	0.233	7.3433e-06
PCDHB3	5.2521e-10	1.29974	0.194	0.107	8.2311e-06
GOLT1A	5.64083e-10	1.03487	0.206	0.118	8.8403e-06
IGLV9-49	6.60366e-10	-1.42209	0.046	0.112	1.03493e-05
TMEM79	7.47159e-10	1.16435	0.25	0.163	1.17095e-05
FOXO6	7.75906e-10	1.18286	0.144	0.068	1.216e-05
LYPD3	8.69353e-10	1.40704	0.204	0.121	1.36245e-05
ZNF750	8.8832e-10	1.14894	0.177	0.093	1.39218e-05
RELL2	9.3751e-10	1.14779	0.296	0.212	1.46927e-05
IGLV3-1	9.43909e-10	-1.14147	0.346	0.499	1.47929e-05
GPX2	9.54625e-10	1.47568	0.151	0.073	1.49609e-05
CLEC3A	1.22818e-09	1.03582	0.435	0.379	1.92481e-05
FLAD1	1.2576e-09	1.0184	0.386	0.325	1.97092e-05
CRB3	1.27675e-09	1.15146	0.215	0.129	2.00092e-05
RND1	1.36523e-09	1.37314	0.232	0.147	2.13959e-05
LRRC61	1.38428e-09	1.0191	0.33	0.253	2.16945e-05
N4BP3	1.42795e-09	1.05864	0.275	0.191	2.23788e-05
PRR36	1.44038e-09	1.38219	0.15	0.073	2.25736e-05
KDF1	2.02815e-09	1.17608	0.213	0.13	3.17852e-05
HOXB13	2.03949e-09	1.56242	0.11	0.044	3.19629e-05
DBNDD1	2.1255e-09	1.15753	0.214	0.131	3.33108e-05
ZNF860	2.44657e-09	1.16916	0.233	0.151	3.83427e-05
CALML5	2.48961e-09	1.52597	0.159	0.083	3.90171e-05
EEF1AKMT4	2.96947e-09	1.15349	0.268	0.188	4.65375e-05
AQP5	3.59722e-09	1.22391	0.249	0.166	5.63756e-05
WFDC2	3.68394e-09	1.13395	0.448	0.389	5.77346e-05
VNN2	3.71185e-09	1.12876	0.253	0.17	5.81722e-05
TK1	3.7523e-09	1.01255	0.301	0.222	5.8806e-05
CDC6	4.73605e-09	1.06763	0.36	0.292	7.42234e-05
ZNF239	5.3296e-09	1.06689	0.195	0.115	8.35255e-05
MAPK8IP1	6.03803e-09	1.12139	0.191	0.112	9.4628e-05
HOXB9	6.07659e-09	1.11106	0.251	0.17	9.52323e-05
FUT2	6.32585e-09	1.18849	0.263	0.184	9.91388e-05
FUT3	6.48167e-09	1.39541	0.113	0.049	0.000101581
VGLL1	6.54167e-09	1.08535	0.15	0.077	0.000102521
FAM110C	7.35842e-09	1.29092	0.146	0.073	0.000115321
STX19	7.58755e-09	1.31363	0.142	0.072	0.000118912
ELMO3	8.22643e-09	1.14638	0.242	0.163	0.000128925
C16orf89	9.45494e-09	1.15714	0.241	0.163	0.000148178
TMEM25	9.84564e-09	1.01578	0.285	0.212	0.000154301
TNS4	9.94078e-09	1.04899	0.23	0.15	0.000155792
C1orf210	1.13059e-08	1.3796	0.15	0.078	0.000177186
PRG2	1.32853e-08	1.23375	0.204	0.127	0.000208208
ORM2	2.09694e-08	1.19039	0.365	0.292	0.000328632
UBE2C	2.17868e-08	1.09947	0.327	0.255	0.000341443
RASSF10	2.47466e-08	1.2601	0.126	0.06	0.000387829
KCNJ11	2.69024e-08	1.11669	0.128	0.063	0.000421615
ANXA9	2.75809e-08	1.24205	0.15	0.08	0.000432248
RTL8B	2.79922e-08	1.02055	0.339	0.277	0.000438694
LRRC45	2.85337e-08	1.06758	0.32	0.251	0.00044718
WNK4	3.02424e-08	1.24235	0.118	0.055	0.00047396
REEP6	3.2409e-08	1.65363	0.107	0.047	0.000507914
PI3	3.36134e-08	1.23632	0.171	0.097	0.000526788
KRT4	3.63363e-08	1.13933	0.15	0.079	0.000569462
ZNF649	3.66359e-08	1.09552	0.319	0.253	0.000574157
SAPCD2	3.70297e-08	1.35693	0.186	0.115	0.000580329
KRTCAP3	4.54994e-08	1.05032	0.253	0.176	0.000713067
EIF2B4	4.58755e-08	1.01342	0.311	0.239	0.000718961
PIFO	4.77067e-08	1.00098	0.239	0.161	0.000747659
TMEM97	4.97232e-08	1.08363	0.261	0.187	0.000779262
MUC15	5.36506e-08	1.10914	0.182	0.109	0.000840812
NEU4	7.31111e-08	1.48024	0.085	0.033	0.0011458
C17orf58	7.3512e-08	1.00568	0.304	0.237	0.00115208
CNGA2	7.91341e-08	1.24767	0.109	0.051	0.00124019
PRRT3	9.80623e-08	1.23128	0.174	0.104	0.00153683
DHRS11	1.06105e-07	1.05394	0.266	0.196	0.00166288
ZNF425	1.16941e-07	1.03877	0.095	0.041	0.00183269
TM7SF2	1.20693e-07	1.21379	0.197	0.125	0.0018915
SCGB2A1	1.2184e-07	1.48867	0.073	0.025	0.00190948
TRAV5	1.3373e-07	-1.07573	0.021	0.062	0.00209582
CHST1	1.39852e-07	1.04996	0.255	0.187	0.00219176
FAM83D	1.86507e-07	1.11607	0.142	0.078	0.00292294
SERTAD4	2.1734e-07	1.05615	0.1	0.045	0.00340615
KBTBD7	2.17635e-07	1.01896	0.282	0.213	0.00341078
TCAP	2.18787e-07	1.21903	0.181	0.111	0.00342882
GJB1	2.23099e-07	1.18008	0.179	0.112	0.00349641
TTC36	2.23396e-07	1.51719	0.125	0.065	0.00350106
RASL11A	2.26518e-07	1.09871	0.265	0.196	0.00354999
S100A1	2.32767e-07	1.40402	0.106	0.05	0.00364792
CHML	2.73581e-07	1.01994	0.277	0.212	0.00428756
GGT6	2.75134e-07	1.3272	0.159	0.093	0.0043119
EPO	3.15611e-07	1.70923	0.078	0.03	0.00494626
RNF208	3.86169e-07	1.36731	0.166	0.101	0.00605203
LYNX1	4.37945e-07	1.22339	0.199	0.134	0.00686348
C1orf226	5.06345e-07	1.12024	0.166	0.102	0.00793544
FAM131B	5.41862e-07	1.40375	0.13	0.071	0.00849206
ORM1	5.54168e-07	1.27981	0.362	0.305	0.00868493
COMTD1	5.88829e-07	1.15913	0.231	0.164	0.00922813

## Sheet: 2.Enriched pathways
Pathway name	Count	p-value	FDR
Formation of the cornified envelope	20	1.98842e-08	1.68021e-05
Tight junction interactions	7	4.63878e-05	0.0108578
Keratinization	20	5.4629e-05	0.0108578
Regulation of TLR by endogenous ligand	6	5.87181e-05	0.0108578
Cell-cell junction organization	10	6.42473e-05	0.0108578
TFAP2 (AP-2) family regulates transcription of growth factors and their receptors	5	0.000110742	0.0155962
Defective GALNT3 causes familial hyperphosphatemic tumoral calcinosis (HFTC)	5	0.000215449	0.0227568
MyD88 deficiency (TLR2/4)	5	0.000215449	0.0227568
Transcriptional regulation by the AP-2 (TFAP2) family of transcription factors	7	0.000286484	0.0244942
IRAK4 deficiency (TLR2/4)	5	0.000289872	0.0244942
Apoptotic cleavage of cell adhesion proteins	4	0.000389072	0.0298878
Platelet degranulation	13	0.000534111	0.0368996
Activation of the TFAP2 (AP-2) family of transcription factors	4	0.000567687	0.0368996
Neutrophil degranulation	31	0.000640415	0.0385531
Sphingolipid de novo biosynthesis	7	0.000727345	0.0385531
Response to elevated platelet cytosolic Ca2+	13	0.000767509	0.0385531
ERBB2 Activates PTK6 Signaling	4	0.000797648	0.0385531
trans-Golgi Network Vesicle Budding	9	0.00082125	0.0385531

## Sheet: 3.Upregulated genes
The upregulated genes
FTH1
PABPC1
ARPC1B
PPDPF
HDLBP
APP
CD24
CLU
ARPC1A
MSL1
ASPH
ERBB2
ATG5
AZGP1
SOD1
KRT7
PSMD3
CASC3
KRT8
ATP5MF
TMEM258
MED24
ORMDL3
SPINT2
HSPE1
MLLT6
SMARCE1
MIF
MAL2
TACSTD2
MUCL1
PGRMC2
DDB1
NFIB
DBI
KRT18
MIEN1
CRABP2
CFB
PLAAT4
THRA
SERINC2
PILRB
HSPD1
PTPRF
S100A9
RARA
BACE2
STARD3
HILPDA
SEC63
NAMPT
CD9
MAGED1
ENAH
MGST1
FOXA1
LTF
LAMA5
ASS1
TRPS1
OBSL1
CLDN4
HDGF
MLPH
CREB3L1
AGRN
DHCR24
RCAN1
LLGL2
EPCAM
TBC1D16
CRISP3
KIAA1522
ATP1B1
PGAP3
GABRE
VEGFA
PCGF2
ELF3
PROM1
DDR1
USP36
CANT1
WIPF2
SYT7
QRSL1
LAPTM4B
ESRP1
SCGB2A2
CSF3R
WDR45B
TPD52
EIF4EBP1
CPD
TP53I11
QSOX1
NDUFB9
LSR
PITX1
FGB
PROM2
TRAF4
DEGS1
ST14
MGP
CLDN3
HEBP2
CYB5A
OAT
SDC4
PIP4K2B
TMEM9
BAMBI
SNCG
SLC39A11
SOX9
DSTN
MUC1
SLC38A1
PIGR
TM4SF1
HSPA1B
TBC1D3B
S100A14
PPP1R35
CHI3L2
GIPC1
PRPSAP1
GATA3
IDH2
PLAAT3
RGL2
EPHB4
TMEM238
ZKSCAN1
TSPAN15
TFAP2B
MTRES1
JUP
TRIM29
TMEM132A
PCBD1
RAB25
TMED3
ANXA3
SELENBP1
PERP
PDZK1IP1
SYAP1
SLPI
SOD3
RDH10
EHF
AP1S1
GSDMB
CLDN7
SLC35C1
TRIP6
CP
PLXNB1
SCGB1D2
CEP95
EBPL
EFHD1
KRT23
PABPC1L
CTXN1
RARRES1
FGG
SH3YL1
CDH1
SPDEF
CLDN1
MPC2
TAF6
TMC5
FXYD3
ARHGEF38
BCAM
BSPRY
WWC1
SH3BP4
SLC39A6
PLEKHF2
IFT22
SORT1
CACNB3
PRLR
STEAP3
SPINT1
DSP
GRB7
C1orf122
CISD3
EFNA1
PPP1R1A
SC5D
EPB41L5
FOXP4
SRCIN1
EPPK1
ADCY6
TEN1
GALNT3
CACNG4
TNFRSF12A
PHGDH
GSTM3
NQO1
TLE2
FASN
IRX3
GLYATL2
AAMP
RAP2C
RAD21
SYPL1
ITGB8
DSC2
FADS2
PYCR1
TMEM54
EVPL
PLPP2
CETN2
TPD52L1
PEG10
TFAP2A
ZDHHC9
CBX4
SCRIB
DNAJC22
PGRMC1
AK4
TTC39A
TRIB3
SOX11
SLC5A6
ANKRD50
KCNK1
GPR160
ITGB6
TC2N
OR2A7
PPL
TSKU
GPRC5A
GPD1L
DTX4
FAM110A
SUSD2
GALNT6
CASP6
SPINK8
DNAJB2
DEFB1
ERBB3
TNNT1
SPEG
IRX5
CHMP4C
LDOC1
CDK16
PLXNB3
OCLN
RAP1GAP
EGF
CBX2
SPTSSA
STARD10
IGSF9
FAM83H
SCNN1A
JPT2
CITED4
PADI2
EPS8L2
PRSS8
PRR15L
SLC5A1
FADS3
TMEM125
RAB3D
C1orf115
NECTIN4
LRRC75B
STX3
PLXNA3
ERP27
RTL8A
KIFC2
MEX3D
LPIN3
MB
RAB17
GLYATL1
CDC42EP4
ORMDL2
AGT
ZNF3
CDS1
NDRG1
NRBP2
REPIN1
TOB1
IGFBP2
HOXC10
ANGPTL4
PAQR6
LARGE2
TJP3
LAD1
PKP3
FAM136A
CDCP1
PPP1R1B
OCIAD2
CCDC9B
INHBB
TMC4
LSM14B
CASP14
AP4M1
P2RY2
SLC44A4
GRHL1
THNSL2
CXADR
PODXL2
COL9A2
POP7
IGSF3
LRATD2
TCEA3
ZG16B
RASEF
BICDL2
PRSS22
DSG2
RBP1
SLC25A10
PDP1
IRF6
PAK4
VLDLR
SHROOM1
NPNT
TKFC
CADM4
CGN
GPC2
CYP4Z1
CAPN13
EPS8L1
KIF12
AIF1L
CYB561
ARL16
S100A8
RHPN1
ADGRG1
LY6K
ABHD11
ST6GALNAC2
ARHGEF35
ACOX1
CERS4
MEX3A
AP1M2
HPN
CEACAM1
ART3
TMPRSS13
VWA2
NR2F6
EFS
CX3CL1
PACSIN3
TRPV6
IGSF8
OPLAH
ZNF692
LBP
ZNF552
CAMSAP3
STK36
TSTD1
C6orf132
SYDE2
CRACR2B
VANGL2
CNKSR1
TMEM141
PPP1R16A
SLC50A1
TFF3
RWDD2B
ENTPD2
TOM1L1
MORN2
SQLE
RIPK4
SLC34A2
MARVELD2
ZSCAN21
BBOX1
STAC2
TBX3
ARHGEF16
DNAL4
HOXD8
BIK
PLEKHG6
HMGCS2
IQANK1
TMEM30B
DHCR7
RORC
RTKN
LRRC31
RAPGEFL1
SRD5A3
TGFB2
NANOS1
CCDC160
BPIFB1
MPZL2
CREB3L4
C2orf72
CYP4X1
FAM83F
MOSPD3
KRT80
CACFD1
TTC30A
ARHGEF5
HID1
LRWD1
MANSC1
PTK6
KRT28
SLURP1
PAX9
ESRP2
C9orf152
MFSD3
E2F5
CCDC86
GAL3ST2
HOXD4
ZSCAN25
ALDH3B2
TMEM138
TMEM45B
CDC42BPG
PCYT2
CYP4B1
PEX11A
DKC1
ETNK2
GPRC5C
THEM6
RHOD
HCAR1
LRRC42
MARVELD3
NME6
RHOV
MYEF2
TMEM139
NRSN2
B4GALNT4
MAPK15
GSDMC
FN3K
LRATD1
FAHD2B
TMEM184A
RNF183
TOP2A
PLEKHH3
RAB15
EPHA1
PAQR4
PPP1R13L
METRN
SULT2B1
CBX8
EDN2
PHYH
INPP5J
CLDN8
CLGN
RDH13
GPT2
SLC52A3
SLC4A11
MS4A15
RSPH1
TMPRSS4
MESP1
C11orf52
MCM4
GGH
GABRQ
PRRG4
INAVA
SIX1
ROGDI
TFAP2C
GRTP1
IL17RE
C1orf116
BNIPL
CABLES2
SERPINA3
MUC20
TMEM38A
WNT7B
LZTS3
SBSPON
TMPRSS3
DEGS2
ECHDC3
RASD2
ZC3HAV1L
ATP6V0E2
BCS1L
AARD
PEG3
SMIM22
DUSP8
ANO8
SLC51A
TMUB1
PIP
SLC25A4
FAM83A
PHLDA2
KLF5
RIDA
PARD6B
HOXD1
PKIA
CCDC120
OAZ3
GJC3
EFNA4
MLN
MAPK8IP2
TRAPPC6A
KRT15
STBD1
LRRC26
EFNA3
MCAT
CSNK2A3
C10orf82
LMTK3
SH2D3A
SYNE4
ALDOC
CRISP2
LAGE3
PCDHB3
GOLT1A
TMEM79
FOXO6
LYPD3
ZNF750
RELL2
GPX2
CLEC3A
FLAD1
CRB3
RND1
LRRC61
N4BP3
PRR36
KDF1
HOXB13
DBNDD1
ZNF860
CALML5
EEF1AKMT4
AQP5
WFDC2
VNN2
TK1
CDC6
ZNF239
MAPK8IP1
HOXB9
FUT2
FUT3
VGLL1
FAM110C
STX19
ELMO3
C16orf89
TMEM25
TNS4
C1orf210
PRG2
ORM2
UBE2C
RASSF10
KCNJ11
ANXA9
RTL8B
LRRC45
WNK4
REEP6
PI3
KRT4
ZNF649
SAPCD2
KRTCAP3
EIF2B4
PIFO
TMEM97
MUC15
NEU4
C17orf58
CNGA2
PRRT3
DHRS11
ZNF425
TM7SF2
SCGB2A1
CHST1
FAM83D
SERTAD4
KBTBD7
TCAP
GJB1
TTC36
RASL11A
S100A1
CHML
GGT6
EPO
RNF208
LYNX1
C1orf226
FAM131B
ORM1
COMTD1
